# Supplementary material for: Describing Energy Expenditure in Children with a Chronic Disease: A Systematic Review
Source: Adv Nutr. 2024 Mar 1;15(4):100198. doi: 10.1016/j.advnut.2024.100198 (PMC10987846; doi:10.1016/j.advnut.2024.100198)
Supplement: Multimedia component 2 [file mmc2.xlsx]

## Sheet: Paper references
Title: Describing energy expenditure in children with a chronic disease: a systematic review Joint 1st Author Names: Bethany Luo, Dr Zoe E. Davidson
Authors	Title	Year	Journal
Abawi, O.; Koster, E. C.; Welling, M. S.; Boeters, S. C. M.; van Rossum, E. F. C.; van Haelst, M. M.; van der Voorn, B.; de Groot, C. J.; van den Akker, E. L. T.	Resting Energy Expenditure and Body Composition in Children and Adolescents With Genetic, Hypothalamic, Medication-Induced or Multifactorial Severe Obesity	2022	Frontiers in Endocrinology
Ackerman, I. L.; Karn, C. A.; Denne, S. C.; Ensing, G. J.; Leitch, C. A.	Total but not resting energy expenditure is increased in infants with ventricular septal defects	1998	Pediatrics
Agostoni, C.; Edefonti, A.; Calderini, E.; Fossali, E.; Colombo, C.; Battezzati, A.; Bertoli, S.; Milani, G.; Bisogno, A.; Perrone, M.; Bettocchi, S.; De Cosmi, V.; Mazzocchi, A.; Bedogni, G.	Accuracy of Prediction Formulae for the Assessment of Resting Energy Expenditure in Hospitalized Children	2016	Journal of Pediatric Gastroenterology & Nutrition
Akohoue, S. A.; Shankar, S.; Milne, G. L.; Morrow, J.; Chen, K. Y.; Ajayi, W. U.; Buchowski, M. S.	Energy expenditure, inflammation, and oxidative stress in steady-state adolescents with sickle cell anemia	2007	Pediatric Research
Alfaro, M. P.; Siegel, R. M.; Baker, R. C.; Heubi, J. E.	Resting energy expenditure and body composition in pediatric HIV infection	1995	Pediatric AIDS & HIV Infection
Allen, J. R.; McCauley, J. C.; Waters, D. L.; O'Connor, J.; Roberts, D. C. K.; Gaskin, K. J.	Resting energy expenditure in children with phenylketonuria	1995	American Journal of Clinical Nutrition
Allen, J. R.; McCauley, J. C.; Selby, A. M.; Waters, D. L.; Gruca, M. A.; Baur, L. A.; Van Asperen, P.; Gaskin, K. J.	Differences in resting energy expenditure between male and female children with cystic fibrosis	2003	Journal of Pediatrics
Alpaslan, A. H., Ucok, K., Coşkun, K. Ş., Genc, A., Karabacak, H., Guzel, H. I.	Resting metabolic rate, pulmonary functions, and body composition parameters in children with attention deficit hyperactivity disorder	2017	Eating & Weight Disorders
Alsaif, M; Triador, L; Colin-Ramirez, E; Mackenzie, M; Field, C; Prado, C; Haqq A	Effect of high-protein diet on postprandial energy expenditure in children with Prader-Willi syndrome: a pilot and feasibility study	2021	Current Developments in Nutrition
Anderson, C. E.; Gilbert, R. D.; Elia, M.	Basal metabolic rate in children with chronic kidney disease and healthy control children	2015	Pediatric Nephrology
Anderson, C.E; Gilbert, R.D; Harmer, M; Ritz, P; Wootton, S; Elia, M	Estimating total energy expenditure to determine energy requirements in free living children with stage 3 chronic kidney disease: Can a structured approach help improve clinical care?	2023	Journal of Renal Nutrition
Ansell, K.D; Jester, M; Tryggestad, J.B; Short K.R	A pilot study of the effects of a high-intensity aerobic exercise session on heart rate variability and arterial compliance in adolescents with or without type 1 diabetes	2020	Pediatric Diabetes
Arpadi, S. M.; Cuff, P. A.; Kotler, D. P.; Wang, J.; Bamji, M.; Lange, M.; Pierson, R. N.; Matthews, D. E.	Growth velocity, fat-free mass energy intake are inversely related to viral load in HIV-infected children	2000	Journal of Nutrition
Arrowsmith, F. E.; Allen, J. R.; Gaskin, K. J.; Somerville, H.; Birdsall, J.; Barzi, F.; O'Loughlin, E. V.	Nutritional rehabilitation increases the resting energy expenditure of malnourished children with severe cerebral palsy	2012	Developmental Medicine & Child Neurology
Aschettino-Manevitz, D. L.; Ornstein, R. M.; Meyer Sterling, W.; Kohn, N.; Fisher, M.	Triiodothyronine (T3) and metabolic rate in adolescents with eating disorders: is there a correlation?	2012	Eating & Weight Disorders: EWD
Ashley, M. A.; Broomhead, L.; Allen, J. R.; Gaskin, K. J.	Variations in the measurement of resting energy expenditure in children with cystic fibrosis	2001	European Journal of Clinical Nutrition
Avitzur, Y.; Singer, P.; Dagan, O.; Kozer, E.; Abramovitch, D.; Dinari, G.; Shamir, R.	Resting energy expenditure in children with cyanotic and noncyanotic congenital heart disease before and after open heart surgery	2003	Jpen: Journal of Parenteral & Enteral Nutrition
Azcue, M. P.; Zello, G. A.; Levy, L. D.; Pencharz, P. B.	Energy expenditure and body composition in children with spastic quadriplegic cerebral palsy	1996	Journal of Pediatrics
Azcue, M.; Rashid, M.; Griffiths, A.; Pencharz, P. B.	Energy expenditure and body composition in children with Crohn's disease: effect of enteral nutrition and treatment with prednisolone	1997	Gut
Badaloo, A. V.; Singhal, A.; Forrester, T. E.; Serjeant, G. R.; Jackson, A. A.	The effect of splenectomy for hypersplenism on whole body protein turnover, resting metabolic rate and growth in sickle cell disease	1996	European Journal of Clinical Nutrition
Bandini, L. G.; Schoeller, D. A.; Fukagawa, N. K.; Wykes, L. J.; Dietz, W. H.	Body composition and energy expenditure in adolescents with cerebral palsy or myelodysplasia	1991	Pediatric Research
Banerjee, T.; Pensi, T.; Banerjee, D.; Grover, G.	Impact of HAART on survival, weight gain and resting energy expenditure in HIV-1-infected children in India	2010	Annals of Tropical Paediatrics
Barclay, A.; Allen, J. R.; Blyler, E.; Yap, J.; Gruca, M. A.; Asperen, P. V.; Cooper, P.; Gaskin, K. J.	Resting energy expenditure in females with cystic fibrosis: is it affected by puberty?	2007	European Journal of Clinical Nutrition
Barden, E. M.; Zemel, B. S.; Kawchak, D. A.; Goran, M. I.; Ohene-Frempong, K.; Stallings, V. A.	Total and resting energy expenditure in children with sickle cell disease	2000	Journal of Pediatrics
Barja, S.; Perez, R.	Clinical assessment underestimates fat mass and overestimates resting energy expenditure in children with neuromuscular diseases	2016	Clinical Nutrition ESPEN
Barton, D. J.; Ludman, M. D.; Benkov, K.; Grabowski, G. A.; LeLeiko, N. S.	Resting energy expenditure in Gaucher's disease type 1: effect of Gaucher's cell burden on energy requirements	1989	Metabolism: Clinical & Experimental
Barton, J. S.; Hindmarsh, P. C.; Scrimgeour, C. M.; Rennie, M. J.; Preece, M. A.	Energy expenditure in congenital heart disease	1994	Archives of Disease in Childhood
Bauer, J.; Teufel, U.; Doege, C.; Hans-Juergen, G.; Beedgen, B.; Linderkamp, O.	Energy expenditure in neonates with Down syndrome	2003	Journal of Pediatrics
Beghin, L.; Gottrand, F.; Michaud, L.; Loeuille, G. A.; Wizla-Derambure, N.; Sardet, A.; Guimber, D.; Deschildre, A.; Turck, D.	Impact of intravenous antibiotic therapy on total daily energy expenditure and physical activity in cystic fibrosis children with Pseudomonas aeruginosa pulmonary exacerbation	2003a	Pediatric Research
Beghin, L.; Michaud, L.; Hankard, R.; Guimber, D.; Marinier, E.; Hugot, J. P.; Cezard, J. P.; Turck, D.; Gottrand, F.	Total energy expenditure and physical activity in children treated with home parenteral nutrition	2003b	Pediatric Research
Beghin, L.; Coopman, S.; Schiff, M.; Vamecq, J.; Mention-Mulliez, K.; Hankard, R.; Cuisset, J. M.; Ogier, H.; Gottrand, F.; Dobbelaere, D.	Doubling diet fat on sugar ratio in children with mitochondrial OXPHOS disorders: effects of a randomized trial on resting energy expenditure, diet induced thermogenesis and body composition	2016	Clinical Nutrition
Bekx, M. T.; Carrel, A. L.; Shriver, T. C.; Li, Z.; Allen, D. B.	Decreased energy expenditure is caused by abnormal body composition in infants with Prader-Willi Syndrome	2003	Journal of Pediatrics
Bell, K. L.; Davies, P. S.	Energy expenditure and physical activity of ambulatory children with cerebral palsy and of typically developing children	2010	American Journal of Clinical Nutrition
Bertoli, S.; Cardinali, S.; Veggiotti, P.; Trentani, C.; Testolin, G.; Tagliabue, A.	Evaluation of nutritional status in children with refractory epilepsy	2006	Nutrition Journal
Bertoli, S.; De Amicis, R.; Mastella, C.; Pieri, G.; Giaquinto, E.; Battezzati, A.; Leone, A.; Baranello, G.	Spinal Muscular Atrophy, types I and II: what are the differences in body composition and resting energy expenditure?	2017	Clinical Nutrition
Bertoli, S.; Bertoli, S.; De Amicis, R.; Bedogni, G.; Foppiani, A.; Leone, A.; Ravella, S.; Mastella, C.; Baranello, G.; Baranello, G.; Masson, R.; Bertini, E.; D'Amico, A.; Pedemonte, M.; Bruno, C.; Agosto, C.; Giaquinto, E.; Bassano, M.; Battezzati, A.	Predictive energy equations for spinal muscular atrophy type i children	2020	American Journal of Clinical Nutrition
Bines, J. E.; Truby, H. D.; Armstrong, D. S.; Phelan, P. D.; Grimwood, K.	Energy metabolism in infants with cystic fibrosis	2002	Journal of Pediatrics
Bland, R. M.; Bulgarelli, S.; Ventham, J. C.; Jackson, D.; Reilly, J. J.; Paton, J. Y.	Total energy expenditure in children with obstructive sleep apnoea syndrome	2001	European Respiratory Journal
Bomer, I.; Saure, C.; Caminiti, C.; Ramos, J. G.; Zuccaro, G.; Brea, M.; Bravo, M.; Maza, C.	Comparison of energy expenditure, body composition, metabolic disorders, and energy intake between obese children with a history of craniopharyngioma and children with multifactorial obesity	2015	Journal of Pediatric Endocrinology & Metabolism
Bott, L.; Beghin, L.; Marichez, C.; Gottrand, F.	Comparison of resting energy expenditure in bronchopulmonary dysplasia to predicted equation	2006	European Journal of Clinical Nutrition
Bott, L.; Beghin, L.; Hankard, R.; Pierrat, V.; Gondon, E.; Gottrand, F.	Resting energy expenditure in children with neonatal chronic lung disease and obstruction of the airways	2007	British Journal of Nutrition
Bowler, I. M.; Green, J. H.; Wolfe, S. P.; Littlewood, J. M.	Resting energy expenditure and substrate oxidation rates in cystic fibrosis	1993	Archives of Disease in Childhood
Brambilla, A.; Bianchi, M. L.; Cancello, R.; Galimberti, C.; Gasperini, S.; Pretese, R.; Rigoldi, M.; Tursi, S.; Parini, R.	Resting energy expenditure in argininosuccinic aciduria and in other urea cycle disorders	2019	Journal of Inherited Metabolic Disease
Bronstein, M. N.; Davies, P. S.; Hambidge, K. M.; Accurso, F. J.	Normal energy expenditure in the infant with presymptomatic cystic fibrosis	1995	Journal of Pediatrics
Buchdahl, R. M.; Cox, M.; Fulleylove, C.; Marchant, J. L.; Tomkins, A. M.; Brueton, M. J.; Warner, J. O.	Increased resting energy expenditure in cystic fibrosis	1988	Journal of Applied Physiology
Buchowski, M. S.; Simmons, L. A.; Chen, K. Y.; Flakoll, P. J.; Mellen, B. G.; Turner, E. A.	Plasma leptin association with body composition and energy expenditure in sickle cell disease	2000	Journal of the American College of Nutrition
Buchowski, M. S.; Chen, K. Y.; Byrne, D.; Wang, W. C.	Equation to estimate resting energy expenditure in adolescents with sickle cell anemia	2002a	American Journal of Clinical Nutrition
Buchowski, M. S.; Townsend, K. M.; Williams, R.; Chen, K. Y.	Patterns and energy expenditure of free-living physical activity in adolescents with sickle cell anemia	2002b	Journal of Pediatrics
Burdet, L.; Hugli, O.; Aubert, J. D.; Schutz, Y.; Roulet, M.; Fitting, J. W.	Effect of elective antibiotic therapy on resting energy expenditure inflammation in cystic fibrosis	1999	European Journal of Pediatrics
Burghard, M. M.; Berkers, G. G.; Ghijsen, S. S.; Hollander-Kraaijeveld, F. F.; de Winter-de Groot, K. K.; van der Ent, C. K.; Heijerman, H. H.; Takken, T. T.; Hulzebos, H. E.	Long-term effects of ivacaftor on nonpulmonary outcomes in individuals with cystic fibrosis, heterozygous for a S1251N mutation	2020	Pediatric Pulmonology
Caminiti, C.; Saure, C.; Bomer, I.; Brea, M.; Gonzalez Ramos, J.	Nutritional assessment of a population with a history of childhood craniopharyngioma seen at Hospital "Prof. Dr. Juan P. Garrahan"	2017	Archivos Argentinos de Pediatria
Caminiti, C.; Saure, C.; Weglinski, J.; Castro, F. D.; Campmany, L.	Body composition and energy expenditure in a population of children and adolescents with myelomeningocele	2018	Archivos Argentinos de Pediatria
Carrel, A. L.; Myers, S. E.; Whitman, B. Y.; Allen, D. B.	Growth hormone improves body composition, fat utilization, physical strength and agility, and growth in Prader-Willi syndrome: a controlled study	1999	Journal of Pediatrics
Carrel, A. L.; Myers, S. E.; Whitman, B. Y.; Allen, D. B.	Sustained benefits of growth hormone on body composition, fat utilization, physical strength and agility, and growth in Prader-Willi syndrome are dose-dependent	2001	Journal of Pediatric Endocrinology & Metabolism
Carrel, A. L.; Moerchen, V.; Myers, S. E.; Bekx, M. T.; Whitman, B. Y.; Allen, D. B.	Growth hormone improves mobility and body composition in infants and toddlers with Prader-Willi syndrome	2004	Journal of Pediatrics
Cohen, M.; Syme, C.; McCrindle, B. W.; Hamilton, J.	Autonomic nervous system balance in children and adolescents with craniopharyngioma and hypothalamic obesity	2013	European Journal of Endocrinology
Cole, C. R.; Rising, R.; Hakim, A.; Danon, M.; Mehta, R.; Choudhury, S.; Sundaresh, M.; Lifshitz, F.	Comprehensive assessment of the components of energy expenditure in infants using a new infant respiratory chamber	1999	Journal of the American College of Nutrition
Cormier, K.; Mager, D.; Bannister, L.; Fortin, M.; Richards, H.; Jackson, C.; Pencharz, P.	Resting energy expenditure in the parenterally fed pediatric population with Crohn's disease	2005	Jpen: Journal of Parenteral & Enteral Nutrition
Cowan, F. J.; Evans, W. D.; Gregory, J. W.	Metabolic effects of discontinuing growth hormone treatment	1999	Archives of Disease in Childhood
Cutillo, L.; Pizziconi, C.; Tozzi, A. E.; Verrillo, E.; Testa, M. B. C.; Cutrera, R.	Predicted and measured resting energy expenditure in children with spinal muscular atrophy 2	2014	Journal of Pediatrics
Davies, P. S.; Joughin, C.	Using stable isotopes to assess reduced physical activity of individuals with Prader-Willi syndrome	1993	American Journal of Mental Retardation
Davies, P. S.; Erskine, J. M.; Hambidge, K. M.; Accurso, F. J.	Longitudinal investigation of energy expenditure in infants with cystic fibrosis	2002	European Journal of Clinical Nutrition
De Amicis, R.; Leone, A.; Pellizzari, M.; Foppiani, A.; Battezzati, A.; Lessa, C.; Tagliabue, A.; Ferraris, C.; De Giorgis, V.; Olivotto, S.; Previtali, R.; Veggiotti, P.; Bertoli, S.	Long-term follow-up of nutritional status in children with GLUT1 Deficiency Syndrome treated with classic ketogenic diet: a 5-year prospective study	2023	Frontiers in Nutrition
DeLany, J. P.; Horgan, A.; Gregor, A.; Vockley, J.; Harding, C. O.; Gillingham, M. B.	Resting and total energy expenditure of patients with long-chain fatty acid oxidation disorders (LC-FAODs)	2023	Molecular Genetics and Metabolism
Delbecque-Boussard, L.; Gottrand, F.; Ategbo, S.; Nelken, B.; Mazingue, F.; Vic, P.; Farriaux, J. P.; Turck, D.	Nutritional status of children with acute lymphoblastic leukemia: a longitudinal study	1997	American Journal of Clinical Nutrition
Den Broeder, E.; Oeseburg, B.; Lippens, R. J.; van Staveren, W. A.; Sengers, R. C.; van't Hof, M. A.; Tolboom, J. J.	Basal metabolic rate in children with solid tumour	2001	European Journal of Clinical Nutrition
Duggan, M. B.; Gilbert, K.	An experimental estimate of the maintenance energy requirement in children with cystic fibrosis	1996	European Journal of Clinical Nutrition
Duro, D.; Mitchell, P. D.; Mehta, N. M.; Bechard, L. J.; Yu, Y. M.; Jaksic, T.; Duggan, C.	Variability of resting energy expenditure in infants and young children with intestinal failure-associated liver disease	2014	Journal of Pediatric Gastroenterology & Nutrition
Eddy, T. P.; Nicholson, A. L.; Wheeler, E. F.	Energy expenditures and dietary intakes in cerebral palsy	1965	Developmental Medicine & Child Neurology
Elliott, S. A.; Davidson, Z. E.; Davies, P. S.; Truby, H.	Predicting resting energy expenditure in boys with Duchenne muscular dystrophy	2012	European Journal of Paediatric Neurology
Elliott, S. A.; Davidson, Z. E.; Davies, P. S.; Truby, H.	Accuracy of parent-reported energy intake and physical activity levels in boys With Duchenne muscular dystrophy	2015	Nutrition in Clinical Practice
Farrell, A. G.; Schamberger, M. S.; Olson, I. L.; Leitch, C. A.	Large left-to-right shunts and congestive heart failure increase total energy expenditure in infants with ventricular septal defect	2001	American Journal of Cardiology
Feillet, F.; Bodamer, O. A.; Dixon, M. A.; Sequeira, S.; Leonard, J. V.	Resting energy expenditure in disorders of propionate metabolism	2000	Journal of Pediatrics
Fel, S.; Rochette, E.; Walther, G.; Echaubard, S.; Pereira, B.; Merlin, E.; Terral, D.; Duche, P.	Maximal Fat Oxidation During Exercise Is Already Impaired in Pre-pubescent Children With Type 1 Diabetes Mellitus	2021	Frontiers in Physiology
Fiuza-Luces, C.; Santos-Lozano, A.; Garcia-Silva, M. T.; Martin-Hernandez, E.; Quijada-Fraile, P.; Marin-Peiro, M.; Campos, P.; Arenas, J.; Lucia, A.; Martin, M. A.; Moran, M.	Assessment of resting energy expenditure in pediatric mitochondrial diseases with indirect calorimetry	2016	Clinical Nutrition
Fung, E. B.; Barden, E. M.; Wasserman, D.; Zemel, B. S.; Heinrich, B. T.; Scanlin, T. F.; Stallings, V. A.	A six-month study of growth and energy expenditure in children with cystic fibrosis taking a pulmonary inhalation medication (rhDNase)	1999	Journal of the American College of Nutrition
Fung, E. B.; Barden, E. M.; Kawchak, D. A.; Zemel, B. S.; Ohene-Frempong, K.; Stallings, V. A.	Effect of hydroxyurea therapy on resting energy expenditure in children with sickle cell disease	2001a	Journal of Pediatric Hematology/Oncology
Fung, E. B.; Malinauskas, B. M.; Kawchak, D. A.; Koh, B. Y.; Zemel, B. S.; Gropper, S. S.; Ohene-Frempong, K.; Stallings, V. A.	Energy expenditure and intake in children with sickle cell disease during acute illness	2001b	Clinical Nutrition
Galati, P. C.; Resende, C. M.; Salomao, R. G.; Scridelli, C. A.; Tone, L. G.; Monteiro, J. P.	Accurate determination of energy needs in children and adolescents with cancer	2011	Nutrition & Cancer
Garcia-Contreras, A. A.; Vasquez-Garibay, E. M.; Romero-Velarde, E.; Ibarra-Gutierrez, A. I.; Troyo-Sanroman, R.	Energy expenditure in children with cerebral palsy and moderate / severe malnutrition during nutritional recovery	2015	Nutricion Hospitalaria
Girardet, J. P.; Tounian, P.; Sardet, A.; Veinberg, F.; Grimfeld, A.; Tournier, G.; Fontaine, J. L.	Resting energy expenditure in infants with cystic fibrosis	1994	Journal of Pediatric Gastroenterology & Nutrition
Godin, J. P.; Martin, F. P.; Breton, I.; Schoepfer, A.; Nydegger, A.	Total and activity-induced energy expenditure measured during a year in children with inflammatory bowel disease in clinical remission remain lower than in healthy controls	2020	Clinical Nutrition.
Gray, N. T.; Bartlett, J. M.; Kolasa, K. M.; Marcuard, S. P.; Holbrook, C. T.; Horner, R. D.	Nutritional status and dietary intake of children with sickle cell anemia	1992	American Journal of Pediatric Hematology/Oncology
Green, G. J.; Weitzman, S. S.; Pencharz, P. B.	Resting energy expenditure in children newly diagnosed with stage IV neuroblastoma	2008	Pediatric Research
Greer, R.; Lehnert, M.; Lewindon, P.; Cleghorn, G. J.; Shepherd, R. W.	Body composition and components of energy expenditure in children with end-stage liver disease	2003	Journal of Pediatric Gastroenterology & Nutrition
Groleau, V.; Schall, J. I.; Dougherty, K. A.; Latham, N. E.; Maqbool, A.; Mascarenhas, M. R.; Stallings, V. A.	Effect of a dietary intervention on growth and energy expenditure in children with cystic fibrosis	2014a	Journal of Cystic Fibrosis
Groleau, V.; Schall, J. I.; Stallings, V. A.; Bergqvist, C. A.	Long-term impact of the ketogenic diet on growth and resting energy expenditure in children with intractable epilepsy	2014b	Developmental Medicine & Child Neurology
Grunow, J. E.; Azcue, M. P.; Berall, G.; Pencharz, P. B.	Energy expenditure in cystic fibrosis during activities of daily living	1993	Journal of Pediatrics
Hafner, P.; Bonati, U.; Erne, B.; Schmid, M.; Rubino, D.; Pohlman, U.; Peters, T.; Rutz, E.; Frank, S.; Neuhaus, C.; Deuster, S.; Gloor, M.; Bieri, O.; Fischmann, A.; Sinnreich, M.; Gueven, N.; Fischer, D.	Improved muscle function in Duchenne muscular dystrophy through l-arginine and metformin: an investigator-initiated, open-label, single-center, proof-of-concept-study	2016	PLoS ONE [Electronic Resource]
Haglind, C. B.; Nordenstrom, A.; Ask, S.; von Dobeln, U.; Gustafsson, J.; Stenlid, M. H.	Increased and early lipolysis in children with long-chain 3-hydroxyacyl-CoA dehydrogenase (LCHAD) deficiency during fast	2015	Journal of Inherited Metabolic Disease
Hankard, R.; Gottrand, F.; Turck, D.; Carpentier, A.; Romon, M.; Farriaux, J. P.	Resting energy expenditure and energy substrate utilization in children with Duchenne muscular dystrophy	1996	Pediatric Research
Hankard, R.	Duchenne muscular dystrophy: a model for studying the contribution of muscle to energy and protein metabolism	1998	Reproduction, Nutrition, Development
Haqq, A. M.; Stadler, D. D.; Jackson, R. H.; Rosenfeld, R. G.; Purnell, J. Q.; LaFranchi, S. H.	Effects of growth hormone on pulmonary function, sleep quality, behavior, cognition, growth velocity, body composition, and resting energy expenditure in Prader-Willi syndrome	2003a	Journal of Clinical Endocrinology & Metabolism
Haqq, A. M.; Stadler, D. D.; Rosenfeld, R. G.; Pratt, K. L.; Weigle, D. S.; Frayo, R. S.; LaFranchi, S. H.; Cummings, D. E.; Purnell, J. Q.	Circulating ghrelin levels are suppressed by meals and octreotide therapy in children with Prader-Willi syndrome	2003b	Journal of Clinical Endocrinology & Metabolism
Hardin, D. S.; Ellis, K. J.; Dyson, M.; Rice, J.; McConnell, R.; Seilheimer, D. K.	Growth hormone improves clinical status in prepubertal children with cystic fibrosis: results of a randomized controlled trial	2001	Journal of Pediatrics
Harmatz, P.; Heyman, M. B.; Cunningham, J.; Lee, P. D.; Styles, L.; Quirolo, K.; Kopp-Hoolihan, L.; Ghiron, J.; Hintz, R. L.; Vichinsky, E.	Effects of red blood cell transfusion on resting energy expenditure in adolescents with sickle cell anemia	1999	Journal of Pediatric Gastroenterology & Nutrition
Hart, J. W.; Bremner, A. R.; Wootton, S. A.; Beattie, R. M.	Measured versus predicted energy expenditure in children with inactive Crohn's disease	2005	Clinical Nutrition
Helsel, B. C.; Shook, R. P.; Forseth, B.; Dreyer Gillette, M. L.; Polfuss, M.; Miller, B.; Posson, P.; Steele, R.; Thyfault, J. P.; Ptomey, L. T.	Resting energy expenditure in adolescents with Down syndrome: a comparison of commonly used predictive equations	2023	Journal of Intellectual Disability Research
Henderson, R. A.; Talusan, K.; Hutton, N.; Yolken, R. H.; Caballero, B.	Resting energy expenditure and body composition in children with HIV infection	1998	Journal of Acquired Immune Deficiency Syndromes and Human Retrovirology
Hibbert, J. M.; Hsu, L. L.; Bhathena, S. J.; Irune, I.; Sarfo, B.; Creary, M. S.; Gee, B. E.; Mohamed, A. I.; Buchanan, I. D.; Al-Mahmoud, A.; Stiles, J. K.	Proinflammatory cytokines and the hypermetabolism of children with sickle cell disease	2005	Experimental Biology & Medicine
Hibbert, J. M.; Creary, M. S.; Gee, B. E.; Buchanan, I. D.; Quarshie, A.; Hsu, L. L.	Erythropoiesis and myocardial energy requirements contribute to the hypermetabolism of childhood sickle cell anemia	2006	Journal of Pediatric Gastroenterology & Nutrition
Hill, R. J.; Cleghorn, G. J.; Withers, G. D.; Lewindon, P. J.; Ee, L. C.; Connor, F.; Davies, P. S.	Resting energy expenditure in children with inflammatory bowel disease	2007	Journal of Pediatric Gastroenterology & Nutrition
Hill, R. J.; Lewindon, P. J.; Withers, G. D.; Connor, F. L.; Ee, L. C.; Cleghorn, G. J.; Davies, P. S.	Ability of commonly used prediction equations to predict resting energy expenditure in children with inflammatory bowel disease	2011	Inflammatory Bowel Diseases
Hill, D. L.; Parks, E. P.; Zemel, B. S.; Shults, J.; Stallings, V. A.; Stettler, N.	Resting energy expenditure and adiposity accretion among children with Down syndrome: a 3-year prospective study	2013	European Journal of Clinical Nutrition
Hogan, S. E.	Body composition and resting energy expenditure of individuals with Duchenne and Becker muscular dystrophy	2008	Canadian Journal of Dietetic Practice & Research
Irving, S. Y.; Medoff-Cooper, B.; Stouffer, N. O.; Schall, J. I.; Ravishankar, C.; Compher, C. W.; Marino, B. S.; Stallings, V. A.	Resting energy expenditure at 3 months of age following neonatal surgery for congenital heart disease	2013	Congenital Heart Disease
Jantarabenjakul, W.; Sanguanrungsirikul, S.; Sritippayawan, S.; Suteerojntakool, O.; Chomtho, S.	Resting Energy Expenditure Measured by Indirect Calorimetry in Infants and Young Children with Chronic Lung Disease	2016	Journal of the Medical Association of Thailand
Johann-Liang, R.; O'Neill, L.; Cervia, J.; Haller, I.; Giunta, Y.; Licholai, T.; Noel, G. J.	Energy balance, viral burden, insulin-like growth factor-1, interleukin-6 and growth impairment in children infected with human immunodeficiency virus	2000	AIDS
Johnson, M. R.; Ferkol, T. W.; Shepherd, R. W.	Energy cost of activity and exercise in children and adolescents with cystic fibrosis	2006	Journal of Cystic Fibrosis
Juriaans, A. F.; Trueba-Timmermans, D. J.; Kerkhof, G. F.; Grootjen, L. N.; Walet, S.; Sas, T. C. J.; Rotteveel, J.; Zwaveling-Soonawala, N.; Verrijn Stuart, A. A.; Hokken-Koelega, A. C. S.	The effects of five years of growth hormone treatment on growth and body composition in patients with Temple syndrome	2023	Hormone research in paediatrics
Kane, R. E.; Hobbs, P.	Energy and respiratory metabolism in cystic fibrosis: the influence of carbohydrate content of nutritional supplements	1991	Journal of Pediatric Gastroenterology & Nutrition
Kaplan, A. S.; Stallings, V. A.; Zemel, B. S.; Green, K. A.; Kaplan, P.	Body composition, energy expenditure, and energy intake in patients with Williams syndrome	1998	Journal of Pediatrics
Kien, C. L.; Horswill, C. A.; Zipf, W. B.; McCoy, K. S.; O'Dorisio, T.	Elevated hepatic glucose production in children with cystic fibrosis	1995	Pediatric Research
Kilday, J. P.; Bartels, U.; Huang, A.; Barron, M.; Shago, M.; Mistry, M.; Zhukova, N.; Laperriere, N.; Dirks, P.; Hawkins, C.; Bouffet, E.; Tabori, U.	Favorable survival and metabolic outcome for children with diencephalic syndrome using a radiation-sparing approach	2014	Journal of Neuro-Oncology
Kim, R. J.; Shah, R.; Tershakovec, A. M.; Zemel, B. S.; Sutton, L. N.; Grimberg, A.; Moshang, T.	Energy expenditure in obesity associated with craniopharyngioma	2010	Childs Nervous System
Knops, N.; Wulffraat, N.; Lodder, S.; Houwen, R.; de Meer, K.	Resting energy expenditure and nutritional status in children with juvenile rheumatoid arthritis	1999	Journal of Rheumatology
Kochavi, B.; Mendelowitsch, S.; Enoch‐Levy, A.; Yaroslavsky, A.; Toledano, A.; Modan‐Moses, D.; Stein, D.	Resting energy expenditure in acutely ill and stabilized patients with anorexia nervosa and bulimia nervosa	2020	International Journal of Eating Disorders
Kopp-Hoolihan, L. E.; van Loan, M. D.; Mentzer, W. C.; Heyman, M. B.	Elevated resting energy expenditure in adolescents with sickle cell anemia	1999	Journal of the American Dietetic Association
Ksiazyk, J.; Lyszkowska, M.; Kierkus, J.	Energy metabolism in portal hypertension in children	1996	Nutrition
Kyrana, E.; Williams, J. E.; Wells, J. C.; Dhawan, A.	Resting energy expenditure of children with end-stage chronic liver disease before and after liver transplantation	2019	Journal of Pediatric Gastroenterology and Nutrition
Lechner-Gruskay, D.; Honig, P. J.; Pereira, G.; McKinney, S.	Nutritional and metabolic profile of children with epidermolysis bullosa	1988	Pediatric Dermatology
Lee, S. P.; Cheung, K. M.; Ko, C. H.; Chiu, H. C.	Is there an accurate method to measure metabolic requirement of institutionalized children with spastic cerebral palsy?	2011	Jpen: Journal of Parenteral & Enteral Nutrition
Leitch, C. A.; Karn, C. A.; Peppard, R. J.; Granger, D.; Liechty, E. A.; Ensing, G. J.; Denne, S. C.	Increased energy expenditure in infants with cyanotic congenital heart disease	1998	Journal of Pediatrics
Leitch, C. A.; Karn, C. A.; Ensing, G. J.; Denne, S. C.	Energy expenditure after surgical repair in children with cyanotic congenital heart disease	2000	Journal of Pediatrics
Littlewood, R. A.; Trocki, O.; Shepherd, R. W.; Shepherd, K.; Davies, P. S.	Resting energy expenditure and body composition in children with myelomeningocele	2003	Pediatric Rehabilitation
Liusuwan, R. A.; Widman, L. M.; Abresch, R. T.; Styne, D. M.; McDonald, C. M.	Body composition and resting energy expenditure in patients aged 11 to 21 years with spinal cord dysfunction compared to controls: comparisons and relationships among the groups	2007	Journal of Spinal Cord Medicine
Luke, A.; Roizen, N. J.; Sutton, M.; Schoeller, D. A.	Energy expenditure in children with Down syndrome: correcting metabolic rate for movement	1994	Journal of Pediatrics
Luke, A.; Sutton, M.; Schoeller, D. A.; Roizen, N. J.	Nutrient intake and obesity in prepubescent children with Down syndrome	1996	Journal of the American Dietetic Association
Mager, D. R.; Patterson, C.; So, S.; Rogenstein, C. D.; Wykes, L. J.; Roberts, E. A.	Dietary and physical activity patterns in children with fatty liver	2010	European Journal of Clinical Nutrition
Magoffin, A.; Allen, J. R.; McCauley, J.; Gruca, M. A.; Peat, J.; Van Asperen, P.; Gaskin, K.	Longitudinal analysis of resting energy expenditure in patients with cystic fibrosis	2008	Journal of Pediatrics
Marin, V. B.; Velandia, S.; Hunter, B.; Gattas, V.; Fielbaum, O.; Herrera, O.; Diaz, E.	Energy expenditure, nutrition status, and body composition in children with cystic fibrosis	2004	Nutrition
Marderfeld, L.; Guz Mark, A.; Biran, N.; Shamir, R.	Can We Rely on Resting Metabolic Rate Equations? Large Variance in Crohn's Disease Paediatric Patients	2023	Journal of pediatric gastroenterology and nutrition
Marques de Aquino, T.; Avesani, C. M.; Brasileiro, R. S.; de Abreu Carvalhaes, J. T.	Resting energy expenditure of children and adolescents undergoing hemodialysis	2008	Journal of Renal Nutrition
Martin, F. P.; Ezri, J.; Cominetti, O.; Da Silva, L.; Kussmann, M.; Godin, J. P.; Nydegger, A.	Urinary metabolic phenotyping reveals differences in the metabolic status of healthy and inflammatory bowel disease (IBD) children in relation to growth and disease activity	2016	International Journal of Molecular Sciences
Martincevic, I.; Mouzaki, M.	Resting Energy Expenditure of Children and Adolescents With Nonalcoholic Fatty Liver Disease	2017	Jpen: Journal of Parenteral & Enteral Nutrition
Martinez, E. E.; Bechard, L. J.; Smallwood, C. D.; Duggan, C. P.; Graham, R. J.; Mehta, N. M.	Impact of individualized diet intervention on body composition and respiratory variables in children with respiratory insufficiency: a pilot intervention study	2015a	Pediatric Critical Care Medicine
Martinez, E. E.; Smallwood, C. D.; Bechard, L. J.; Graham, R. J.; Mehta, N. M.	Metabolic assessment and individualized nutrition in children dependent on mechanical ventilation at home	2015b	Journal of Pediatrics
Martinez, E. E.; Quinn, N.; Arouchon, K.; Anzaldi, R.; Tarrant, S.; Ma, N. S.; Griffin, J.; Darras, B. T.; Graham, R. J.; Mehta, N. M.	Comprehensive nutritional and metabolic assessment in patients with spinal muscular atrophy: opportunity for an individualized approach	2018	Neuromuscular Disorders
Mauras, N.; George, D.; Evans, J.; Milov, D.; Abrams, S.; Rini, A.; Welch, S.; Haymond, M. W.	Growth hormone has anabolic effects in glucocorticosteroid-dependent children with inflammatory bowel disease: a pilot study	2002	Metabolism: Clinical & Experimental
Mauras, N.; Shulman, D.; Hsiang, H. Y.; Balagopal, P.; Welch, S.	Metabolic effects of oral versus transdermal estrogen in growth hormone-treated girls with turner syndrome	2007	Journal of Clinical Endocrinology & Metabolism
Mayer, E. I. E.; Reuter, M.; Dopfer, R. E.; Ranke, M. B.	Energy expenditure, energy intake and prevalence of obesity after therapy for acute lymphoblastic leukemia during childhood	2000	Hormone Research
Melegh, B.; Pap, M.; Morava, E.; Molnar, D.; Dani, M.; Kurucz, J.	Carnitine-dependent changes of metabolic fuel consumption during long-term treatment with valproic acid	1994	Journal of Pediatrics
Miller, J. L.; Lynn, C. H.; Shuster, J.; Driscoll, D. J.	A reduced-energy intake, well-balanced diet improves weight control in children with Prader-Willi syndrome	2013	Journal of Human Nutrition & Dietetics
Misra, M.; Miller, K. K.; Tsai, P.; Gallagher, K.; Lin, A.; Lee, N.; Herzog, D. B.; Klibanski, A.	Elevated peptide YY levels in adolescent girls with anorexia nervosa	2006a	Journal of Clinical Endocrinology & Metabolism
Misra, M.; Tsai, P.; Anderson, E. J.; Hubbard, J. L.; Gallagher, K.; Soyka, L. A.; Miller, K. K.; Herzog, D. B.; Klibanski, A.	Nutrient intake in community-dwelling adolescent girls with anorexia nervosa and in healthy adolescents	2006b	American Journal of Clinical Nutrition
Mitchell, I. M.; Davies, P. S.; Day, J. M.; Pollock, J. C.; Jamieson, M. P.	Energy expenditure in children with congenital heart disease, before and after cardiac surgery	1994	Journal of Thoracic & Cardiovascular Surgery
Mlcak, R. P.; Suman, O. E.; Murphy, K.; Herndon, D. N.	Effects of growth hormone on anthropometric measurements and cardiac function in children with thermal injury	2005	Burns
Molnár, D.; Decsi, T.; Soltész, G.	Resting energy expenditure and food-induced thermogenesis in diabetic children receiving continuous subcutaneous insulin infusion	1988	Diabetes Research
Moroni, I.; De Amicis, R.; Ardissone, A.; Ravella, S.; Bertoli, S.	Nutritional status of children affected by X-linked adrenoleukodystrophy	2023	Journal of human nutrition and dietetics : the official journal of the British Dietetic Association
Morton, R. E.; Hutchings, J.; Halliday, D.; Rennie, M. J.; Wolman, S. L.	Protein metabolism during treatment of chest infection in patients with cystic fibrosis	1988	American Journal of Clinical Nutrition
Moskowitz, D. G.; Fowler, A. J.; Heyman, M. B.; Cohen, S. P.; Crumrine, D.; Elias, P. M.; Williams, M. L.	Pathophysiologic basis for growth failure in children with ichthyosis: an evaluation of cutaneous ultrastructure, epidermal permeability barrier function, and energy expenditure	2004	Journal of Pediatrics
Motil, K. J.; Schultz, R.; Brown, B.; Glaze, D. G.; Percy, A. K.	Altered energy balance may account for growth failure in Rett syndrome	1994	Journal of Child Neurology
Motil, K. J.; Schultz, R. J.; Wang, W. W.; Glaze, D. G.	Increased energy expenditure associated with repetitive involuntary movement does not contribute to growth failure in girls with Rett syndrome	1998	Journal of Pediatrics
Moukarzel, A. A.; Salas, J. S.; Goulet, O. J.; Ricour, C. C.	Estimate of specific energy expenditure of fat-free mass and fat mass in children receiving total parenteral nutrition	2003	Journal Médical Libanais (Lebanese Medical Journal)
Mowafy, Z. M.; El-Sayed, A. F.; El-Monaem, M. A.; Osman, M. A.	Effect of aerobic and resistive exercises on resting energy expenditure and lean body mass during paediatric burn rehabilitation	2016	International Journal of PharmTech Research
Mueller, T. F.; Brielmaier, S.; Domsch, H.; Luyckx, V. A.; Ehlers, T.; Krowatschek, D.	Increased resting energy expenditure in children with attention-deficit-hyperactivity disorder	2010	Eating & Weight Disorders: EWD
Muller, M. J.; von zur Muhlen, A.; Lautz, H. U.; Schmidt, F. W.; Daiber, M.; Hurter, P.	Energy expenditure in children with type I diabetes: evidence for increased thermogenesis	1989	BMJ
Murphy, M. D.; Ireton-Jones, C. S.; Hilman, B. C.; Gorman, M. A.; Liepa, G. U.	Resting energy expenditures measured by indirect calorimetry ere higher in preadolescent children with cystic fibrosis than expenditures calculated from prediction equations	1995	Journal of the American Dietetic Association
Myers, S. E.; Carrel, A. L.; Whitman, B. Y.; Allen, D. B.	Physical effects of growth hormone treatment in children with Prader-Willi syndrome	1999	Acta Paediatrica Supplement
Myers, S. E.; Carrel, A. L.; Whitman, B. Y.; Allen, D. B.	Sustained benefit after 2 years of growth hormone on body composition, fat utilization, physical strength and agility, and growth in Prader-Willi syndrome	2000	Journal of Pediatrics
Naon, H.; Hack, S.; Shelton, M. T.; Gotthoffer, R. C.; Gozal, D.	Resting energy expenditure: evolution during antibiotic treatment for pulmonary exacerbation in cystic fibrosis	1993	Chest
Nydegger, A.; Walsh, A.; Penny, D. J.; Henning, R.; Bines, J. E.	Changes in resting energy expenditure in children with congenital heart disease	2009	European Journal of Clinical Nutrition
O'Connor, G.; Edel, L.; Raquq, S.; Bowerman, M.; Szmurlo, A.; Simpson, Z.; Hardy, I.; Fewtrell, M.; Baranello, G.	Open-labelled study to monitor the effect of an amino acid formula on symptom management in children with spinal muscular atrophy type I: The SMAAF pilot study	2023	Nutrition in Clinical Practice
Odonkor, P.O; Addae, S.K; Apatu, R.S; Yamamoto, S.	Basal metabolic rate and serum thyroid hormone levels in adolescent sickle cell patients	1982	IRCS Medical Science
Ohwada, H.; Nakayama, T.; Ishikawa-Takata, K.; Iwasaki, N.; Kanaya, Y.; Tanaka, S.	Total energy expenditure among children with motor, intellectual, visual, and hearing disabilities: a doubly labeled water method	2021	European Journal of Clinical Nutrition
Okada, K.; Manabe, S.; Sakamoto, S.; Ohnaka, M.; Niiyama, Y.	Protein and energy metabolism in patients with progressive muscular dystrophy	1992	Journal of Nutritional Science & Vitaminology
O'Rawe, A.; McIntosh, I.; Dodge, J. A.; Brock, D. J. H.; Redmond, A. O. B.; Ward, R.; Macpherson, A. J. S.	Increased energy expenditure in cystic fibrosis in associated with specific mutations	1992	Clinical Science
Orngreen, M. C.; Andersen, A. G.; Eisum, A. S.; Hald, E. J.; Raaschou-Pedersen, D. E.; Lokken, N.; Hoi-Hansen, C. E.; Vissing, J.; Born, A. P.; van Hall, G.	Prolonged fasting-induced hyperketosis, hypoglycaemia and impaired fat oxidation in child and adult patients with spinal muscular atrophy type II	2021	Acta Paediatrica, International Journal of Paediatrics
Papalia, H.; Rochette, E.; Pereira, B.; Merlin, E.; Kanold, J.; Duché, P.	Metabolic response to exercise in childhood brain tumor survivors: a pilot controlled study	2020	Pediatric Blood and Cancer
Patt, P. L.; Agena, S. M.; Vogel, L. C.; Foley, S.; Anderson, C. J.	Estimation of resting energy expenditure in children with spinal cord injuries	2007	Journal of Spinal Cord Medicine
Pegon, C.; Rochette, E.; Rouel, N.; Pereira, B.; Dore, E.; Isfan, F.; Greze, V.; Merlin, E.; Kanold, J.; Duche, P.	Childhood leukemia survivors and metabolic response to exercise: a pilot controlled study	2020	Journal of Clinical Medicine
Penagini, F.; Borsani, B.; Bosetti, A.; Mameli, C.; Dilillo, D.; Ramponi, G.; Motta, F.; Bedogni, G.; Zuccotti, G. V.	Resting energy expenditure in children with cerebral palsy: accuracy of available prediction formulae and development of a population-specific formula	2018	Clinical Nutrition ESPEN
Perez, K. M.; Curley, K. L.; Slaughter, J. C.; Shoemaker, A. H.	Glucose homeostasis and energy balance in children with pseudohypoparathyroidism	2018	Journal of Clinical Endocrinology & Metabolism
Perseghin, G.; Bonfanti, R.; Magni, S.; Lattuada, G.; De Cobelli, F.; Canu, T.; Esposito, A.; Scifo, P.; Ntali, G.; Costantino, F.; Bosio, L.; Ragogna, F.; Del Maschio, A.; Chiumello, G.; Luzi, L.	Insulin resistance and whole body energy homeostasis in obese adolescents with fatty liver disease	2006	American Journal of Physiology - Endocrinology & Metabolism
Pierro, A.; Koletzko, B.; Carnielli, V.; Superina, R. A.; Roberts, E. A.; Filler, R. M.; Smith, J.; Heim, T.	Resting energy expenditure is increased in infants and children with extrahepatic biliary atresia	1989	Journal of Pediatric Surgery
Pincu, Y.; Tryggestad, J. B.; Teague, A. M.; Short, K. R	The effect of a high fat meal on heart rate variability and arterial stiffness in adolescents with or without type 1 diabetes	2022	Journal of Diabetes and its Complications
Platte, P.; Jaschke, H.; Herbert, C.; Korenke, G. C.	Increased resting metabolic rate in girls with Rett syndrome compared to girls with developmental disabilities	2011	Neuropediatrics
Polfuss, M.; Sawin, K. J.; Papanek, P. E.; Bandini, L.; Forseth, B.; Moosreiner, A.; Zvara, K.; Schoeller, D. A.	Total energy expenditure and body composition of children with developmental disabilities	2018	Disability & Health Journal
Prelack, K.; Yu, Y. M.; Dylewski, M.; Lydon, M.; Keaney, T. J.; Sheridan, R. L.	Measures of total energy expenditure and its components using the doubly labeled water method in rehabilitating burn children	2017	Jpen: Journal of Parenteral & Enteral Nutrition
Przkora, R.; Barrow, R. E.; Jeschke, M. G.; Suman, O. E.; Celis, M.; Sanford, A. P.; Chinkes, D. L.; Mlcak, R. P.; Herndon, D. N.	Body composition changes with time in pediatric burn patients	2006	Journal of Trauma-Injury Infection & Critical Care
Ptomey, L. T.; Willis, E. A.; Reitmeier, K.; Dreyer Gillette, M. L.; Sherman, J. R.; Sullivan, D. K.	Comparison of energy intake assessed by image-assisted food records to doubly labelled water in adolescents with intellectual and developmental disabilities: a feasibility study	2021	Journal of Intellectual Disability Research
Reilly, J. J.; Evans, T. J.; Wilkinson, J.; Paton, J. Y.	Adequacy of clinical formulae for estimation of energy requirements in children with cystic fibrosis	1999a	Archives of Disease in Childhood
Reilly, J. J.; Ralston, J. M.; Paton, J. Y.; Edwards, C. A.; Weaver, L. T.; Wilkinson, J.; Evans, T. J.	Energy balance during acute respiratory exacerbations in children with cystic fibrosis	1999b	European Respiratory Journal
Rieken, R.; Schierbeek, H.; van Goudoever, J. B.; Tibboel, D.; Evenhuis, H. M.; Penning, C.	Measuring energy expenditure and body composition in children with neurological impairment and intellectual disability using the doubly labeled water method: comparing urine and saliva sampling	2010	The European e-Journal of Clinical Nutrition and Metabolism
Rieken, R.; van Goudoever, J. B.; Schierbeek, H.; Willemsen, S. P.; Calis, E. A.; Tibboel, D.; Evenhuis, H. M.; Penning, C.	Measuring body composition and energy expenditure in children with severe neurologic impairment and intellectual disability	2011	American Journal of Clinical Nutrition
Ringwald-Smith, K.; Williams, R.; Mackert, P.; Stricklin, L.; Sargent, T.; Bowman, L.	Comparison of energy estimation equations with measured energy expenditure in obese adolescent patients with cancer	1999	Journal of the American Dietetic Association
Ringwald-Smith, K. A.; Heslop, H. E.; Krance, R. A.; Mackert, P. W.; Hancock, M. L.; Stricklin, L. M.; Bowman, L. C.; Hale, G. A.	Energy expenditure in children undergoing hematopoietic stem cell transplantation	2002	Bone Marrow Transplantation
Ringwald-Smith, K.; Hobar, A.; Flowers, C.; Badgett, K.; Williams-Hooker, R.; Roach, R. R.; Sykes, A.; Lu, Z.; Mackert, P.; Mandrell, B. N.	Comparison of resting energy expenditure assessment in pediatric oncology patients	2018	Nutrition in Clinical Practice
Rodríguez-Hernández, A. I.; Salinas, E.; González, D. N. T.; Benitez, C. V.; Jiménez, M.; Córdova-Dávalos, L. E.; Cervantes-García, D.; Nava, V. F. R.; Bermúdez-Humarán, L. G.	Effects of a Modern Kefir on Conditions Associated with Moderate Severe Spastic Quadriparesis Cerebral Palsy	2022	Microorganisms
Roizen, J. D.; Danzig, J.; Groleau, V.; McCormack, S.; Casella, A.; Harrington, J.; Sochett, E.; Tershakovec, A.; Zemel, B. S.; Stallings, V. A.; Levine, M. A.	Resting energy expenditure is decreased in pseudohypoparathyroidism type 1A	2016	Journal of Clinical Endocrinology & Metabolism
Rovner, A. J.; Stallings, V. A.; Piccoli, D. A.; Mulberg, A. E.; Zemel, B. S.	Resting energy expenditure is not increased in prepubertal children with Alagille syndrome	2006	Journal of Pediatrics
Ryan, J. M.; Walsh, M.; Gormley, J.	A comparison of three accelerometry-based devices for estimating energy expenditure in adults and children with cerebral palsy	2014	Journal of Neuroengineering & Rehabilitation
Salman, E. K.; Haymond, M. W.; Bayne, E.; Sager, B. K.; Wiisanen, A.; Pitel, P.; Darmaun, D.	Protein and energy metabolism in prepubertal children with sickle cell anemia	1996	Pediatric Research
Satoh, Y.; Shimizu, T.; Lee, T.; Nishizawa, K.; Iijima, M.; Yamashiro, Y.	Resting energy expenditure and plasma leptin levels in adolescent girls with anorexia nervosa	2003	International Journal of Eating Disorders
Saure, C.; Caminiti, C.; Weglinski, J.; de Castro Perez, F.; Monges, S.	Energy expenditure, body composition, and prevalence of metabolic disorders in patients with Duchenne muscular dystrophy	2018	Diabetes & Metabolic Syndrome: Clinical Research & Reviews
Scalfi, L.; Marra, M.; De Filippo, E.; Caso, G.; Pasanisi, F.; Contaldo, F.	The prediction of basal metabolic rate in female patients with anorexia nervosa	2001	International Journal of Obesity and Related Metabolic Disorders: Journal of the International Association for the Study of Obesity
Schebendach, J.; Golden, N. H.; Jacobson, M. S.; Arden, M.; Pettei, M.; Hardoff, D.; Bauman, N.; Reichert, P.; Copperman, N.; Hertz, S.; Shenker, I. R.	Indirect calorimetry in the nutritional management of eating disorders	1995	International Journal of Eating Disorders
Schmid, I.; Schmitt, M.; Streiter, M.; Meilbeck, R.; Haas, R. J.; Stachel, D. K.	Effects of soluble TNF receptor II (sTNF-RII), IL-1 receptor antagonist (IL-1ra), tumor load and hypermetabolism on malnutrition in children with acute leukemia	2005a	European Journal of Medical Research
Schmid, I.; Streiter, M.; Schmitt, M.; Meilbeck, R.; Rolinski, B.; Haas, R. J.; Koletzko, B.; Stachel, D. K.	Increased serum levels of soluble tumor necrosis factor receptor II (sTNF-RII) and interleukin-1 receptor antagonist (IL-1ra) in children with malignant tumors: possible nutrition implications?	2005b	Italian Journal of Pediatrics
Selvadurai, H. C.; Allen, J.; Sachinwalla, T.; Macauley, J.; Blimkie, C. J.; Van Asperen, P. P.	Muscle function and resting energy expenditure in female athletes with cystic fibrosis	2003	American Journal of Respiratory & Critical Care Medicine
Shaikh, M. G.; Grundy, R. G.; Kirk, J. M. W.	Reductions in basal metabolic rate and physical activity contribute to hypothalamic obesity	2008	Journal of Clinical Endocrinology and Metabolism
Shakur, Y. A.; Richards, H.; Pencharz, P. B.	Is it necessary to measure resting energy expenditure in clinical practice in children?	2008	Journal of Pediatrics
Shapiro, A. C.; Bandini, L. G.; Kurtin, P. S.	Estimating energy requirements for children with renal disease: a comparison of methods	1992	Journal of the American Dietetic Association
Shepherd, R. W.; Holt, T. L.; Vasques-Velasquez, L.; Coward, W. A.; Prentice, A.; Lucas, A.	Increased energy expenditure in young children with cystic fibrosis	1988	Lancet
Shepherd, R. W.; Greer, R. M.; McNaughton, S. A.; Wotton, M.; Cleghorn, G. J.	Energy expenditure and the body cell mass in cystic fibrosis	2001	Nutrition
Shimizu-Fujiwara, M.; Komaki, H.; Nakagawa, E.; Mori-Yoshimura, M.; Oya, Y.; Fujisaki, T.; Tokita, Y.; Kubota, N.; Shimazaki, R.; Sato, K.; Ishikawa, T.; Goto, K.; Mochizuki, H.; Takanoha, S.; Ogata, K.; Kawai, M.; Konagaya, M.; Miyazaki, T.; Tatara, K.; Sugai, K.; Sasaki, M.	Decreased resting energy expenditure in patients with Duchenne muscular dystrophy	2012	Brain & Development
Shoemaker, A. H.; Lomenick, J. P.; Saville, B. R.; Wang, W.; Buchowski, M. S.; Cone, R. D.	Energy expenditure in obese children with pseudohypoparathyroidism type 1a	2013	International Journal of Obesity
Simoneau-Roy, J.; O'Gorman, C.; Pencharz, P.; Adeli, K.; Daneman, D.; Hamilton, J.	Insulin sensitivity and secretion in children and adolescents with hypothalamic obesity following treatment for craniopharyngioma	2010	Clinical Endocrinology
Singhal, A.; Davies, P.; Sahota, A.; Thomas, P. W.; Serjeant, G. R.	Resting metabolic rate in homozygous sickle cell disease	1993	American Journal of Clinical Nutrition
Singhal, A.; Davies, P.; Wierenga, K. J.; Thomas, P.; Serjeant, G.	Is there an energy deficiency in homozygous sickle cell disease?	1997	American Journal of Clinical Nutrition
Singhal, A.; Parker, S.; Linsell, L.; Serjeant, G.	Energy intake and resting metabolic rate in preschool Jamaican children with homozygous sickle cell disease	2002	American Journal of Clinical Nutrition
Spicher, V.; Roulet, M.; Schutz, Y.	Assessment of total energy expenditure in free-living patients with cystic fibrosis	1991	Journal of Pediatrics
Stallings, V. A.; Fung, E. B.; Hofley, P. M.; Scanlin, T. F.	Acute pulmonary exacerbation is not associated with increased energy expenditure in children with cystic fibrosis	1998	Journal of Pediatrics
Stallings, V. A.; Zemel, B. S.; Davies, J. C.; Cronk, C. E.; Charney, E. B.	Energy expenditure of children and adolescents with severe disabilities: a cerebral palsy model	1996	American Journal of Clinical Nutrition
Stallings, V. A.; Tomezsko, J. L.; Schall, J. I.; Mascarenhas, M. R.; Stettler, N.; Scanlin, T. F.; Zemel, B. S.	Adolescent development and energy expenditure in females with cystic fibrosis	2005	Clinical Nutrition
Stallings, V. A.; Sainath, N.; Oberle, M.; Bertolaso, C.; Schall, J. I.	Energy Balance and Mechanisms of Weight Gain with Ivacaftor Treatment of Cystic Fibrosis Gating Mutations	2018	Journal of Pediatrics
Stark, L. J.; Mulvihill, M. M.; Powers, S. W.; Jelalian, E.; Keating, K.; Creveling, S.; Byrnes-Collins, B.; Harwood, I.; Passero, M. A.; Light, M.; Miller, D.L.; Hovell, M.F.	Behavioral intervention to improve calorie intake of children with cystic fibrosis: treatment versus wait list control	1996	Journal of pediatric gastroenterology and nutrition
Steiner, S. J.; Pfefferkorn, M. D.; Fitzgerald, J. F.; Denne, S. C.	Protein and energy metabolism response to the initial dose of infliximab in children with Crohn's disease	2007	Inflammatory Bowel Diseases
Steiner, S. J.; Pfefferkorn, M. D.; Fitzgerald, J. F.; Denne, S. C.	Carbohydrate and lipid metabolism following infliximab therapy in pediatric Crohn's disease	2008	Pediatric Research
Steinkamp, G.; Ruhl, I. B.; Muller, M. J.; Schmoll, E.; von der Hardt, H.	Increased resting energy expenditure in malnourished patients with cystic fibrosis	1990	Acta Universitatis Carolinae Medica
Sterling, W. M.; Golden, N. H.; Jacobson, M. S.; Ornstein, R. M.; Hertz, S. M.	Metabolic assessment of menstruating and nonmenstruating normal weight adolescents	2009	International Journal of Eating Disorders
Strisciuglio, C.; Scarpato, E.; Cenni, S.; Serra, M. R.; Giugliano, F. P.; Mainolfi, C. G.; Dolce, P.; Martinelli, M.; Staiano, A.; Miele, E.	Improvement of body composition and bone mineral density after enteral nutrition in pediatric Crohn disease	2020	Digestive and Liver Disease
Sullivan, P. B.; Alder, N.; Bachlet, A. M.; Grant, H.; Juszczak, E.; Henry, J.; Vernon-Roberts, A.; Warner, J.; Wells, J.	Gastrostomy feeding in cerebral palsy: too much of a good thing?	2006	Developmental Medicine & Child Neurology
Summer, S. S.; Pratt, J. M.; Koch, E. A.; Anderson, J. B.	Testing a novel method for measuring sleeping metabolic rate in neonates	2014	Respiratory Care
Takata, K.; Chiba, N.; Tawara, M.; Yamanaka, H.; Syuto, E.; Miyamoto, K.; Yokota, I.; Matsuda, J.; Kuroda, Y.; Takeda, E.	Comparison of energy metabolism in insulin-dependent and non-insulin-dependent diabetes mellitus	1997	Journal of Medical Investigation
Takken, T.; Stephens, S.; Balemans, A.; Tremblay, M. S.; Esliger, D. W.; Schneiderman, J.; Biggar, D.; Longmuir, P.; Wright, V.; McCrindle, B.; Hendricks, M.; Abad, A.; van der Net, J.; Feldman, B. M.	Validation of the Actiheart activity monitor for measurement of activity energy expenditure in children and adolescents with chronic disease	2010	European Journal of Clinical Nutrition
Thomson, M. A.; Bucolo, S.; Quirk, P.; Shepherd, R. W.	Measured versus predicted resting energy expenditure in infants: a need for reappraisal	1995	Journal of Pediatrics
Thomson, M. A.; Wilmott, R. W.; Wainwright, C.; Masters, B.; Francis, P. J.; Shepherd, R. W.	Resting energy expenditure, pulmonary inflammation, and genotype in the early course of cystic fibrosis	1996	Journal of Pediatrics
Tomezsko, J. L.; Stallings, V. A.; Kawchak, D. A.; Goin, J. E.; Diamond, G.; Scanlin, T. F.	Energy expenditure and genotype of children with cystic fibrosis	1994	Pediatric Research
Torres-Santiago, L.; Mericq, V.; Taboada, M.; Unanue, N.; Klein, K. O.; Singh, R.; Hossain, J.; Santen, R. J.; Ross, J. L.; Mauras, N.	Metabolic effects of oral versus transdermal 17b-estradiol (E2): a randomized clinical trial in girls with Turner syndrome	2013	Journal of Clinical Endocrinology & Metabolism
Tounian, P.; Salaun, J. F.; Bensman, A.; Melchior, J. C.; Veinberg, F.; Morgant, G.; Fontaine, J. L.; Girardet, J. PH.	Energy balance in children and young adults receiving haemodialysis for chronic renal failure	1995	Clinical Nutrition
Trabulsi, J.; Schall, J. I.; Ittenbach, R. F.; Olsen, I. E.; Yudkoff, M.; Daikhin, Y.; Zemel, B. S.; Stallings, V. A.	Energy balance and the accuracy of reported energy intake in preadolescent children with cystic fibrosis	2006	American Journal of Clinical Nutrition
Trabulsi, J.; Ittenbach, R. F.; Schall, J. I.; Olsen, I. E.; Yudkoff, M.; Daikhin, Y.; Zemel, B. S.; Stallings, V. A.	Evaluation of formulas for calculating total energy requirements of preadolescent children with cystic fibrosis	2007	American Journal of Clinical Nutrition
Trabulsi, J. C.; Irving, S. Y.; Papas, M. A.; Hollowell, C.; Ravishankar, C.; Marino, B. S.; Medoff-Cooper, B.; Schall, J. I.; Stallings, V. A.	Total energy expenditure of infants with congenital heart disease who have undergone surgical intervention	2015	Pediatric Cardiology
Vaisman, N.; Clarke, R.; Pencharz, P. B.	Nutritional rehabilitation increases resting energy expenditure without affecting protein turnover in patients with cystic fibrosis	1991	Journal of Pediatric Gastroenterology & Nutrition
Vaisman, N.; Clarke, R.; Rossi, M.; Goldberg, E.; Zello, G. A.; Pencharz, P. B.	Protein turnover and resting energy expenditure in patients with undernutrition and chronic lung disease	1992	American Journal of Clinical Nutrition
Van den Berg-Emons, H. J.; Saris, W. H.; de Barbanson, D. C.; Westerterp, K. R.; Huson, A.; van Baak, M. A.	Daily physical activity of schoolchildren with spastic diplegia and of healthy control subjects	1995	Journal of Pediatrics
Van den Berg-Emons, R. J.; Saris, W. H.; Westerterp, K. R.; van Baak, M. A.	Heart rate monitoring to assess energy expenditure in children with reduced physical activity	1996	Medicine & Science in Sports & Exercise
Van den Berg-Emons, R. J.; Van Baak, M. A.; Speth, L.; Saris, W. H.	Physical training of school children with spastic cerebral palsy: effects on daily activity, fat mass and fitness	1998	International Journal of Rehabilitation Research
Van der Kuip, M.; Hoos, M. B.; Forget, P. P.; Westerterp, K. R.; Gemke, R. J.; de Meer, K.	Energy expenditure in infants with congenital heart disease, including a meta-analysis	2003	Acta Paediatrica
Van Hagen, C. C.; Carbasius Weber, E.; van den Hurk Th, A. M.; Oudshoorn, J. H.; Dorland, L.; Berger, R.; de Koning, T.	Energy expenditure in patients with propionic and methylmalonic acidaemias	2004	Journal of Inherited Metabolic Disease
Van Mil, E. A.; Westerterp, K. R.; Gerver, W. J.; Curfs, L. M.; Schrander-Stumpel, C. T.; Kester, A. D.; Saris, W. H.	Energy expenditure at rest and during sleep in children with Prader-Willi syndrome is explained by body composition	2000a	American Journal of Clinical Nutrition
Van Mil, E. G.; Westerterp, K. R.; Kester, A. D.; Curfs, L. M.; Gerver, W. J.; Schrander-Stumpel, C. T.; Saris, W. H.	Activity related energy expenditure in children and adolescents with Prader-Willi syndrome	2000b	International Journal of Obesity & Related Metabolic Disorders: Journal of the International Association for the Study of Obesity
Van Schaik, J.; Burghard, M.; Lequin, M. H.; van Maren, E. A.; van Dijk, A. M.; Takken, T.; Rehorst-Kleinlugtenbelt, L. B.; Bakker, B.; Meijer, L.; Hoving, E. W.; Fiocco, M.; Schouten-Van Meeteren, A. Y. N.; Tissing, W. J. E.; van Santen, H. M.	Resting energy expenditure in children at risk of hypothalamic dysfunction	2022a	Endocrine Connections
van Schaik, J.; Welling, M. S.; de Groot, C. J.; van Eck, J. P.; Juriaans, A.; Burghard, M.; Oude Ophuis, S. B. J.; Bakker, B.; Tissing, W. J. E.; Schouten-van Meeteren, A. Y. N.; van den Akker, E. L. T.; van Santen, H. M.	Dextroamphetamine Treatment in Children With Hypothalamic Obesity	2022b	Frontiers in Endocrinology
Varille, V.; Cezard, J. P.; de Lagausie, P.; Bellaiche, M.; Tounian, P.; Besnard, M.; Faure, C.; Aigrain, Y.; Girardet, J. P.; Navarro, J.	Resting energy expenditure before and after surgical resection of gut lesions in pediatric Crohn's disease	1996	Journal of Pediatric Gastroenterology & Nutrition
Verschuren, O.; Peterson, M. D.; Leferink, S.; Darrah, J.	Muscle activation and energy-requirements for varying postures in children and adolescents with cerebral palsy	2014	Journal of Pediatrics
Vinton, N. E.; Padman, R.; Davis, M.; Harcke, H. T.	Effects of Pseudomonas colonization on body composition and resting energy expenditure in children with cystic fibrosis	1999	Jpen: Journal of Parenteral & Enteral Nutrition
Wakoh, T.; Reiss, M.; Hillman, J. C.	Investigation of energy metabolism in mentally retarded patients	1964	American Journal of Mental Deficiency
Walker, J. L.; Bell, K. L.; Boyd, R. N.; Davies, P. S.	Energy requirements in preschool-age children with cerebral palsy	2012	American Journal of Clinical Nutrition
Wang, Z.; Wu, H.; Stone, W. S.; Zhuang, J.; Qiu, L.; Xu, X.; Wang, Y.; Zhao, Z.; Han, F.; Zhao, Z.	Body weight and basal metabolic rate in childhood narcolepsy: a longitudinal study	2016	Sleep Medicine
Warner, J. T.; Bell, W.; Webb, D. K.; Gregory, J. W.	Daily energy expenditure and physical activity in survivors of childhood malignancy	1998	Pediatric Research
Wasserman, D.; Zemel, B. S.; Mulberg, A. E.; John, H. A.; Emerick, K. M.; Barden, E. M.; Piccoli, D. A.; Stallings, V. A.	Growth, nutritional status, body composition, and energy expenditure in prepubertal children with Alagille syndrome	1999	Journal of Pediatrics
Watson, L. P.; Carr, K. S.; Venables, M. C.; Acerini, C. L.; Lyons, G.; Moran, C.; Murgatroyd, P. R.; Chatterjee, K.	Quantifying energy expenditure in childhood: utility in managing pediatric metabolic disorders	2019	American Journal of Clinical Nutrition
White, M.; Murphy, A. J.; Hastings, Y.; Shergold, J.; Young, J.; Montgomery, C.; Davies, P. S.; Lockwood, L.	Nutritional status and energy expenditure in children pre-bone-marrow-transplant	2005	Bone Marrow Transplantation
Williams, R.; Olivi, S.; Mackert, P.; Fletcher, L.; Tian, G.; Wang, W.	Comparison of energy prediction equations with measured resting energy expenditure in children with sickle cell anemia	2002	Journal of the American Dietetic Association
Williams, R.; Olivi, S.; Li, C. S.; Storm, M.; Cremer, L.; Mackert, P.; Wang, W.	Oral glutamine supplementation decreases resting energy expenditure in children and adolescents with sickle cell anemia	2004	Journal of Pediatric Hematology/Oncology
Williams, S.; Gregory, A.; Hogarth, P.; Hayflick, S. J.; Gillingham, M. B.	Metabolism and energy requirements in pantothenate kinase-associated neurodegeneration	2013	Molecular Genetics & Metabolism
Wiskin, A. E.; Wootton, S. A.; Culliford, D. J.; Afzal, N. A.; Jackson, A. A.; Beattie, R. M.	Impact of disease activity on resting energy expenditure in children with inflammatory bowel disease	2009	Clinical Nutrition
Wiskin, A. E.; Wootton, S. A.; Cornelius, V. R.; Afzal, N. A.; Elia, M.; Beattie, R. M.	No relation between disease activity measured by multiple methods and REE in childhood Crohn disease	2012	Journal of Pediatric Gastroenterology & Nutrition
Wiskin, A. E.; Haggarty, R.; Afzal, N. A.; Batra, A.; Wootton, S. A.; Beattie, R. M.	Nutritional perspectives of children with Crohn's disease: a single-centre cohort observation of disease activity, energy expenditure and dietary intake	2016	European Journal of Clinical Nutrition
Wootton, S. A.; Murphy, J. L.; Bond, S. A.; Ellis, J. E.; Jackson, A. A.	Energy balance and growth in cystic fibrosis	1991	Journal of the Royal Society of Medicine, Supplement
Yamanaka, H.; Takeda, E.; Takata, K.; Syutou, E.; Miyamoto, K.; Watanabe, T.; Kawano, Y.; Takaue, Y.; Kuroda, Y.	Total parenteral nutrition on energy metabolism in children undergoing autologous peripheral blood stem cell transplantation	1998	Journal of Medical Investigation
Zambrano, M. B.; Felix, T. M.; de Mello, E. D.	Difference between methods for estimation of basal metabolic rate and body composition in pediatric patients with osteogenesis imperfecta	2018	Annals of Nutrition & Metabolism
Zanardi, M. C.; Tagliabue, A.; Orcesi, S.; Berardinelli, A.; Uggetti, C.; Pichiecchio, A.	Body composition and energy expenditure in Duchenne muscular dystrophy	2003	European Journal of Clinical Nutrition
Zeitlin, S. R.; Bond, S.; Wootton, S.; Gregson, R. K.; Radford, M.	Increased resting energy expenditure in childhood asthma: does this contribute towards growth failure?	1992	Archives of Disease in Childhood
Zemel, B. S.; Kawchak, D. A.; Cnaan, A.; Zhao, H.; Scanlin, T. F.; Stallings, V. A.	Prospective evaluation of resting energy expenditure, nutritional status, pulmonary function, and genotype in children with cystic fibrosis	1996	Pediatric Research
Zenitani, M.; Hosoda, H.; Nose, S.; Kangawa, K.; Kawahara, H.; Oue, T.	Importance of plasma ghrelin levels with special reference to nutritional metabolism and energy expenditure in pediatric patients with severe motor and intellectual disabilities	2021	Clinical Nutrition ESPEN
Zhang, F. F.; Roberts, S. B.; Parsons, S. K.; Must, A.; Kelly, M. J.; Wong, W. W.; Saltzman, E.	Low Levels of Energy Expenditure in Childhood Cancer Survivors: implications for obesity prevention	2015a	Journal of Pediatric Hematology/Oncology
Zhang, F. F.; Roberts, S. B.; Must, A.; Wong, W. W.; Gilhooly, C. H.; Kelly, M. J.; Parsons, S. K.; Saltzman, E.	Assessing Dietary Intake in Childhood Cancer Survivors: Food Frequency Questionnaire Versus 24-Hour Diet Recalls	2015b	Journal of Pediatric Gastroenterology & Nutrition
Zoli, G.; Katelaris, P. H.; Garrow, J.; Gasbarrini, G.; Farthing, M. J.	Increased energy expenditure in growing adolescents with Crohn's disease	1996	Digestive Diseases & Sciences

## Sheet: Cancer
Paper	STUDY DESIGN AND INFORMATION														POPULATION CHARACTERISTICS (Baseline)								REE RESULTS										TEE RESULTS											Comments	REE - PART A: Were the minimal conditions for the measurement of RMR under met?
	Country	Is EE the primary research aim/question	Study Design	Intervention (intervention studies only)	Disease Sub-type (D)	Control (Yes / No)		Inclusion Criteria	Exclusion criteria	REE or TEE	Was REE measured during sleep?	REE: Indirect calorimetry information: open or closed circuit; name of machine; use of mask/canopy/Douglas bag	DLW: two point or multi point	Body comp measure order of Preference: Deterium;DXA BIA;Skinfolds (For EEE expressed for body comp measure)	Sample size	Age (years): mean ± SD mean (SEM) median (25,75) [range]	Gender (n, F)	Wt z score/SDS mean ± SD mean (SEM) median (25,75) [range]	Ht z score/SDS mean ± SD mean (SEM) median (25,75) [range]	BMI z score/SDS mean ± SD mean (SEM) median (25,75) [range]	FFM (kg/%)- mean ± SD mean (SEM) median (25,75) [range] (Preference for kg over % if both reported) For Body comp Deterium DXA BIA Skinfolds	Population characteristics: relevant disease characteristics	Measurement timepoints	REE/day (kJ) mean ± SD mean (SEM) median (25,75) [range]	REE/kg/day (kJ) mean ± SD mean (SEM) median (25,75) [range]	REE/kg FFM/day (kJ) mean ± SD mean (SEM) median (25,75) [range]	Other measures (If REE reported in a different way / results recorded graphically, indicate here)	Percent predicted (%) mean ± SD mean (SEM) median (25,75) [range]	Equation for % predicted	Comparison to controls	Was there an equation generated to predict REE?	Equation	Measurement timepoints	TEE/day (kJ) mean ± SD mean (SEM) median (25,75) [range]	TEE/kg/day (kJ) mean ± SD mean (SEM) median (25,75) [range]	TEE/kg FFM/day (kJ) mean ± SD mean (SEM) median (25,75) [range]	Other measures	Percent predicted (%)	Comparison to controls	AEE = (TEE-RMR) (kJ) mean ± SD mean (SEM) median (25,75)	PAL= (TEE/RMR) mean ± SD mean (SEM) median (25,75)	Was there an equation generated to predict TEE?	Equation		1. Fasting period of a minimum 5 hours before measurement?	Comment	2. Abstinence of moderate physical activity for at least 2h or vigorous physical activity for at least 14h before measurement?	Comment	3. Were the environmental conditions thermal-neutral (room temp of 20-25C, 68-77F)?
							Control Type (C)
Bandini, 1991	USA	Yes	Cross sectional	N/A	D1: CP D2: Myelodysplasia	Yes	Healthy adolescents.	CP and Myelodysplasia		REE & TEE	No	Specially constructed open circuit indirect calorimetry with ventilated hood	Two point	Isotope dilution (DLW)	D1: 8 D2: 10 C: 19	D1 (F): 18.6 ± 1.2 (female) D2 (M): 17.9 ± 0.5 (male), D2 (F): 16.6 ± 1.6 (female) C (M): 14.8 ± 1.7 (male) C (F): 14.1 ± 1.0 (female)	D1: 8 D2: 7 C: 10				D1 (F): 32.0 ± 2.4 kg D2 (M): 33.5 ± 6.8 kg D2 (F): 29.3 ± 5.7 kg C (M): 49.9 ± 2.7 kg C (F): 40.9 ± 5.3 kg		Baseline			D1 (F): 1209 ± 111 D2 (M): males 1227 ± 258 D2 (F): 1227 ± 258 C (M): 1749 ± 174 C (F): 1431 ± 100				Sig lower than control	No	N/A	Baseline	D1 (F): 1209 ± 111 D2 (M): 1227 ± 258 D2 (F): 1227 ± 258 C (M): 1749 ± 174 C (F): 1431 ± 100					Sig lower than control			No	N/A	For comparisson to control, only stated that RMR and TEE lower than C in females.	Yes		Not reported		Not reported
Cowan, 1999	UK	Yes	Longitudinal	Growth hormone	D: Adolescents with Growth hormone deficiency (GHD), discontinued growth hormone (GH) treatment. D1: No GHD, on growth hormone D1A: Turners Syndrome D1B: Leri-Weil Syndrome D2: CraniopharyngiomaD3: Malignancy	Yes	Healthy controls	Adolescents with GHD discontinued GH treatment .		REE	No	Ventilated hood indirect calorimetry (Deltatrac II MBM-200 metabolic monitor; Datex, Helsinki, Finland)	N/A	DXA	D (Total): 11 D1: 5 D1A: 3 D1B: 1 D2: 1 D3:7 C: 10	D: 17.0 (median) [14.5-18.5] D1: 16.2 (median) [14.4-17.4] C: 16.8 (median) [16.5-17.1]	D: 4 D1: 4 C: 7	D: -0.7 (median) [-2.0-3.0] D1: -1.3 (median) [-3.5-0.5] C: 0.44 (median) [-1.1-1.4]	D: -1.2 (median) [-2.7-0.7] D1: -2.7 (median) [-2.7- -2.2] C: 0.32 (median) [-1.3-1.7]	median (range) D: 0.1 (median) [-2.1-1.3] D1: -0.1 (median) [-2.9- -1.2] C: 0.53 (median) [-1.2-1.9]	D: T1: 44.2 ± 14.1kg T2: 45.8 ± 13.7kg T4: 48.3 ± 12.6kg T5: 44.8 ± 15.0kg D1: T1: 32.0 ± 2.3kg T2: 33.0 ± 2.2kg T4: 33.1 ± 2.2kg T5: 33.4 ± 2.5kg C: T2: 48.0 ± 9.4kg	D: 7 had isolated GHD and 4 had multiple pituitary hormone deficiencies. GH deficiency was idiopathic in three cases, associated with a craniopharyngioma in one case, and in seven resulted from treatment for malignancy (astrocytoma, acute lymphoblastic leukaemia (two patients), nonHodgkin’s lymphoma, glioma, rhabdomyosarcoma, and medulloblastoma). C: 10 healthy postpubertal controls (three boys) …	T1: Before stopping GH T2: At discontinuation of GH T3: 2wks after stopping GH T4: 6mo after stopping GH T5: 1yr after stopping GH	D: T1: 6039 ± 1383 T2: 6065 ± 1353 T3: 5451 ± 1155 T4: 5345 ± 838 T5: 5507 ± 1339 D1: T1: 5174 ± 442 T2: 5341 ± 364 T3: 4943 ± 201 T4: 5257 ± 390 T5: 5005 ± 517 C: T2: 6332 ± 1036 T5: 6928 ± 1346	D T1: 106.8 ± 15.9 T2: 105.2 ± 14.1 T3: 95.9 ± 17.1 T4: 91.7 ± 17.9 T5: 90.4 ± 13.9 D1: T1: 122.3 ± 17.5 T2: 123.0 ± 7.4 T3:114.1 ± 13.1 T4: 114.7 ± 7.4 T5: 110.9 ± 14.0 C: T2: 98.4 ± 11.5 T5:105.7 ± 11.9	D: T1: 140.1 ± 15.0 T2: 136.9 ± 11.3 T3:125.6 ± 13.6 T4: 124.3 ± 15.8 T5: 125.1 ± 9.3 D1: T1: 168.2 ± 21.7 T2: 168.1 ± 11.7 T3:151.4 ± 9.7 T4: 160.2 ± 8.8 T5: 151.9 ± 19.6 C: T2: 140.4 ± 11.1 T5:150.8 ± 15.7				Sig lower than control	No	N/A	N/A	N/A	N/A	N/A	N/A	N/A	N/A	N/A	N/A	N/A	N/A	For 'comparison to control- see paper for various combinations depending on comparisons	Yes		Not reported		Yes
Delbecque-Boussard, 1997	France	Yes	Longitudinal	"Induction treatment" not further specified.	Acute lymphoblastic leukaemia (ALL)	Yes	Healthy, matched for age and sex.	Newly diagnosed low-risk acute lymphoblastic leukemia.	Age > 18 y, previous chemotherapy (including corticosteroids) or nutritional support, chronic disease that could influence nutritional status, and parental refusal to participate in the study.	REE	No	Open-circuit ventilated-hood system (Deltatrac II; DATEX, Helsinski).	N/A	BIA, Skinfolds	D: 15 C: 15	D: 6.2 ± 3.2 C: 6.7 ± 3.1			D: 0.79 ± 0.88 C: 0.73 ± 0.88		D: 18.7 ± 8.2kg C: 18.1 ± 8.0kg		D: Baseline, day 71 C: Baseline	D: Baseline = 5057.8 ± 1588.4 D: Day 71 = 4844.7 ± 1116.1 C: 4313.8 ± 823.5		D: Baseline = 272.1 ± 66.5 D: Day 71 = 261.7 ± 63.9 C: 262.5 ± 61.5				No sig difference to control	No	N/A	N/A	N/A	N/A	N/A	N/A	N/A	N/A	N/A	N/A	N/A	N/A		Yes		Not reported		Yes
Den Broeder, 2001	Netherlands	Yes	Longitudinal	N/A	Malignant solid tumour	No	N/A	Children older than 8yo under treatment for malignant tumour. Clinically stable.	Diagnosis of acute lymphoblastic leukamia	REE	No	Open circuit. Automatic gas analyser (Oxycon-4, Mijnhardt BV, Bunnik, The Netherlands). Nose clip + respiratory valve with rubber mouthpiece (Hans-Rudolph) held in place with mechanical arm.	N/A	Skinfolds	D: 13	D: [8.8-15.8]	D: 9				D: [22.4-62.1kg] (individual data)		Baseline (9 at diagnosis), 2 further timepoints, average intervals: 11wks between 1st + 2nd measure, 15wks between 2nd + 3rd measure	Individual data 1st measure = [4886-9363] 2nd measure = [4611-8113] 3rd measure = [4719-8912]		Individual data 1st measure = [123-216] 2nd measure = [131-209] 3rd measure = [133-214]		Individual data 1st measure = [3-21.4%] 2nd measure = [0.6-11.7%] 3rd measure = [0.9-13.9%]	Schofield	No control	No	N/A	N/A	N/A	N/A	N/A	N/A	N/A	N/A	N/A	N/A	N/A	N/A	Individual data reported	Yes		Not reported		Yes
Galati, 2011	Brazil	Yes	Cross sectional	N/A	Malignancy (sarcoma, Leukemias, etc.)	Yes	No illness at time of EE measure.	Age 6-15 yrs, diagnosis of malignancy.		REE	No	VMax 29 calorimeter, Sensor Medics , Yorba Linda, CA) ventilated hood.	N/A	BIA	D: 16 C: 19	D: 11.05 ± 2.67 C: 11.93 ± 2 .06	D: 9 C: 12				D: 28.60 ± 7.34kg C: 33.80 ± 8.87kg D: 80.26 ± 8.80% C: 78.26 ± 7.60%	50% of D had solid tumors (sarcoma, etc) 50% had non solid ( ALL, AML)	Baseline	D: 5635 (3590.62, 8836.52) C: 5822.74 (4284.50, 10888.90)	D: 161.34 ± 33.77 C: 142.70 ± 33.69	D: 201.30 ± 36.95 C: 181.12 ± 36.19				No sig difference to control	No	N/A	N/A	N/A	N/A	N/A	N/A	N/A	N/A	N/A	N/A	N/A	N/A		No		Not reported		Yes
Green, 2008	Canada	Yes	Prosopective comparative	N/A	Neuroblastoma stage IV	No	N/A	Not reported, all new diagnosis.	Clinically unstable	REE	No	Deltatrac II metabolic monitor, Sensormedics, Yorba Linda, CA.	N/A	Skinfolds	D: 12	D: 3.8 ± 1.5	4					12 enrolled, 1o completed	Baseline T1: after 2 courses chemo T2: 2 weeks after surgical excision of tumour	D: 2816 ± 707 T1: 3181 ±904 T2: 3163±651				D 83.3±15.6 T1: 93.2 ±15.9 T2: 87.5 ±11	Schofield	No control	No	N/A	N/A	N/A	N/A	N/A	N/A	N/A	N/A	N/A	N/A	N/A	N/A		No	4-6 hrs	Not reported		No
Kilday, 2014	USA	Yes	Retrospective case series	N/A	Diencephalic Syndrome (DS)	No	Survival was compared with an age related, radiotherapy naıve cohort of non-DS children with location-matched low grade gliomas. Note controls only compared in terms of survival, REE not measured.	Patients diagnosed with LGG at the Hospital for Sick Children, Toronto (SickKids) from 1997–2012.		REE	No	Open circuit	N/A		D: 9 (Only 4 had REE measured) C: 9	D: 1.49 (median), [0.55-2.69] C: 7.34 (median), [0–19.71]	D: 4					All had hypothalamic/chiasmatic (HC) optic pathway lesions, 1 DS case with disseminated diseasae, 2 with NF1.	Baseline, 2pts also had measurements post treatment.				REE has not been presented in any value aside from percentage predicted. This was also presented in a graph (Figure3)	>200%	WHO, Scholfield	No control	No	N/A	N/A	N/A	N/A	N/A	N/A	N/A	N/A	N/A	N/A	N/A	N/A	REE has not been presented in any value aside from percentage predicted. This was also presented in a graph (Figure3). Note control group present but REE not measured in this group.	Not reported	Only reported 'fasted', but no specific time.	Not reported		Not reported
Mayer, 2000	Germany	Yes	Cross sectional	N/A	Non-high risk ALL D1: Cranially irradiated D2: Non-irradiated	No	N/A	Treated at the University Children’s Hospital, Tübingen since 1982, prolonged first remission for at least 3 years, aged between 10 and 20 years at the time of this study.		REE	No	Open-circuit indirect calorimetry (Delta Trac Monitor, Datex Engström, Helsinki, Finland).	N/A	BIA	D1: 25 D2: 14	D1: 14.6 ±0.5 D2: 13.6 ± 0.5	D1: 10 D2: 6		D1: 0.56 (0.29) D2: 0.29 (0.20)	D1: 1.9 (0.45) D2: 0.86 (0.47)	D1: 46.1 (2.0) kg D2: 42.8 (4.0) kg	Both groups received chemotherapy. Age at diagnosis / start of ALL treatment (years): D1 : 5.8 (0.7); D2: 4.7 (0.6) no significant difference. Time elapsed from ALL therapy (years): D1 8.9 (0.5); D2: 8.8 (0.7).	Baseline	D1: 5936 (171) D2: 6044 (401)			After adjusting for age, gender and fat-free mass, RMR SDS proved to be significantly lower in irradiated patients			No control	No	N/A	N/A	N/A	N/A	N/A	N/A	N/A	N/A	N/A	N/A	N/A	N/A		Yes		Yes		Yes
Papalia, 2020	France	No	Cross-sectional	N/A	Brain Tumor	Yes	Healthy controls recruited as peers and matched for age, gender, and sexual maturity.		Physician-diagnosed infection or were unable to perform the exercise or had a contraindication to physical exercise (cardiorespiratory pathologies incompatible with submaximal exercise and orthopedic or neurologic dysfunctions that do not allow pedaling).	REE	No		N/A		D: 10 C: 10	D: 12.4 ± 4.3 C: 12.5 ± 4.4	D:3 C: 3						Baseline	D: 5060 ± 1275 C: 6992 ± 1935						No sig difference to control	No	N/A	N/A	N/A	N/A	N/A	N/A	N/A	N/A	N/A	N/A	N/A	N/A		No	Min 3h	Not reported		Not reported
Pegon, 2020	France	Yes	Cross-sectional	N/A	Acute leukemia	Yes	Healthy, matched for age, sex, sexual maturity.	Aged 6-18, Remission of leukemia, without treatment for at least one year, without physical disability due to disease.	Infection, corticosteroid treatment in previous 3 months, unable to exercise	REE	No	Cyclus 2 ergometer (RBM Elektronik-Automation GmbH, Leipzig, Germany).	N/A		D: 20 C: 20	D: 12.2 ± 3.3 C: 12.3 ± 3.4	D: 10 C: 10					Cured of acute leukemia	Baseline	D: 6596 ± 2422 C: 6494 ± 2162						No sig difference to control	No	N/A	N/A	N/A	N/A	N/A	N/A	N/A	N/A	N/A	N/A	N/A	N/A		No		No		Not reported
Ringwald-Smith, 1999	USA	Yes	Case Series	N/A	Obese adolescent patients with cancer.	No	N/A	>120% IBW, enrolled in therapeautic protocols that included bone marrow transplant.		REE	No	CardioPulmonary Gas Exchange System CASNET system 2001 (Medical Graphics, St Pail, Minn).	N/A		7	C: 12.3 ± 3.4	1					Obesity Leukemia: 4 Brain tumour: 1 Myelodysplastic syndrome: 2 Bone marrow transplant: 6	Baseline				Individual measures reported only.		Harris Benedict: >10 years Seashore: >10 years Ireton Jones: >14 years WHO: 10-18years Schofield: 10-18 years	No control	No	N/A	N/A	N/A	N/A	N/A	N/A	N/A	N/A	N/A	N/A	N/A	N/A	No statistical analysis done.	Not reported		Not reported		Not reported
Ringwald-Smith 2002	USA	Yes	Case series	N/A	Hematopoietic stem cell transplantation (HSCT). Acute lymphocytic leukemia, acute myelogenous leukaemia, chronic myelogenous leukemia, myelodysplastic syndrome, Hodgkin’s disease, Non-Hodgkin’s lymphoma.	No	N/A	All patients undergoing autologous or allogeneic HSCT at St Jude's between July 1993 and July 1996.	Patients who were unable to comply with the indirect calorimetry procedures, or who required respiratory support or supplemental oxygen, or who had a Karnofsky/Lansky Performance Score 70.	REE	No	MGS System 2001 breath-bybreath analyzer (Medical Graphics Corporation, St Paul, MN, USA).	N/A		34	14 (median)	13					Acute lymphoblastic leukemia (ALL, n = 7), AML (n = 12) Chronic myelogenous leukemia (CML, n = 5) Myelodysplastic syndrome (MDS, n = 4) Hodgkin's disease (HD, n = 5) Non-Hodgkin's lymphoma (NHL, n = 1).	T1: Pre-HSCT T2: Day 7 T3: Day 14 T4: Day 21				Proportion % within 10% of REE (WHO) T1: 11.76 T2: 16 T3: 30 T4: 11.11		WHO Harris-Benedict (>15 yrs) Seashore (<15yrs)	No control	No	N/A	N/A	N/A	N/A	N/A	N/A	N/A	N/A	N/A	N/A	N/A	N/A		No	2 hours only	No	Only 1 hour	Not reported
Ringwald-Smith, 2018	USA	Yes	Case Series	N/A	N/A	No	N/A	Aged 7-18yrs, weight >15kg.	Non-english speaking, required respiratory support (ventilation, chest tube, oxygen). Gastric decompression, NG feed, haemodialysis, general anaesthesia within 6-8h prior to assessment, analgesics / sedative within 30 min of assessment. Undergone painful procedure within 1h of assessment.	REE	No	Metabolic Cart IC - Ultima Cardiopulmonary Gas Exchange System Handheld IC - Medgem by Microlife Medical Home Solutions.	N/A		40	13.7 ± 3.1	18			0.4 ± 1.2		Brain tumour: 10 (25%) Leukemima 6 (15%) Lymphoma 4 (10%) Solid tumour 20 (50%)	Baseline	Metabolic Cart: 5789 ± 1404 Handheld: 5049 ± 1250 WHO: 6429 ± 1459				Equation vs cart: 12.4 Handheld vs cart: -11.9	WHO	No control	No	N/A	N/A	N/A	N/A	N/A	N/A	N/A	N/A	N/A	N/A	N/A	N/A	Handheld calorimetry underestimated REE when compared with metabolic cart. WHO overestimated REE when compared with Cart.	Yes	7 hours	Not reported		Yes
Schmid, 2005a	Germany	Yes	Cross-sectional	N/A	Acute leukemia	No	Without significant acute or chronic illness however REE data not available for control group.	D: Acute Leukemia before hydration and antineoplastic treatment	D: Parental refusal to participate. Infections, fever, changes in hydration by the presence of absence of peripheral edema and liver disease by normal liver function tests	REE	No	Open circuit, ventilated hood. Deltatrac II DATEX, Helsinki.	N/A	BIA	D: 31 C: 68	D: 7.3 ± 5.0 C: 8.2 ± 5.2	D: 15 C: 28				D: 23.3 ± 13.8kg C: 24.6 ±14.3kg		Baseline					D: 113 ± 17 (range: 88-148%)	Fleish Infants: Schofield	No control	No	N/A	N/A	N/A	N/A	N/A	N/A	N/A	N/A	N/A	N/A	N/A	N/A	REE not measured in control group.	Yes	12 hours	Not reported		Yes
Schmid, 2005b	Germany	Yes	Cross Sectional	N/A	Solid malignant tumours	No	Age-matched healthy children, however no REE data available for control group.	Within first 24h of admission and before initiation of antineoplastic treatment	D: Parental refusal to participate. Infections, fever, changes in hydration by the presence of absence of peripheral edema and liver disease by normal liver function tests	REE	No	Open circuit, ventilated hood. Deltatrac II DATEX, Helsinki.	N/A	BIA	D: 37 C: 68	D: 8.8 ± 5.0 C: 8.2 ± 5.2	D: 13 C: 28				D: 25.7 ± 13.5kg C: 24.6 ±14.3kg		Baseline					D: 107 ± 17	Fleish Infants: Schofield	No control	No	N/A	N/A	N/A	N/A	N/A	N/A	N/A	N/A	N/A	N/A	N/A	N/A	REE not measured in control group.	Yes	12 hours	Not reported		Yes
Shaikh, 2008	UK	Yes	Cross sectional		D1: Hypothalamic obesity (HO) D1A: Craniopharyngioma D2A: Other tumour D2: Congenital hypopituitarism (CH)	Yes	SO, defined as obesity without any medical cause.	D1: Hypothalamic obesity (HO), defined as obesity secondary to a hypothalamic lesion or hypothalamic damage as a result of surgery, radiotherapy, or both, and at least one pituitary hormone deficiency. D2: Congenital hypopituitarism (CH) defined as children with at least one primary pituitary hormone deficiency, without evidence of a cranial tumor		REE	No	Deltatrac II (Datex-Ohmeda, Louisville, KY); ventilated hood.	N/A	DXA	D1: 18 D1A: 5 D1B: 13 D2: 13 C: 16	D1: 13.5 (6-18) D2: 8 (6-18) C: 11 (6-14)	D1: 11 D2: 5 C: 6	D1: 2.51 (0.6-4.5) D2: 1.94 (-1.8-5.9) C: 3.255 (2.0-5.1)	D1: 0.17 (-3.1-2.6) D2: -0.12 (-3.3-3.6) C: 1.40 (0.2-5.1)	D1: 2.71 (2.0-4.9) D2: 2.44 (-0.2-5.2) C: 3.205 (2.2-4.7)		D1: Glioma n = 5 Craniopharyngioma n = 5 Germinoma n = 3 Astrocytoma n = 3 Medulloblastoma n = 1 Retinoblastoma n = 1	Baseline	D1: 6968 D2: 6416 C: 8987						Sig lower than control	No	N/A	N/A	N/A	N/A	N/A	N/A	N/A	N/A	N/A	N/A	N/A	N/A		Yes	"Fasting subjects"	Not reported		Not reported
Warner, 1998	UK	Yes	Cross sectional	N/A	Acute leukemia D1: Acute lymphoblastic leukemia D2: Other malignancies	Yes	Healthy sibling control subjects.	At least 1.5y from cessation of therapy and were in continuous first remission.		REE	No	Ventilated hood (Deltatrac II metabolic monitor, Datex Instrumentation Corporation, Helsinki, Finland).	N/A	DXA	D1: 34 D2: 21 C: 32	D1: 12.3 (median) [7.2-18.2] D2: 9.4 (median) [7.3-18.4] C: 12.4 (median) [7.6-17.3]	D1: 20 D2: 10 C: 14	D1: 0.90 (median) [-1.35-4.42] D2: 0.51 (median) [-0.87-2.62] C: 0.40 (median) [-1.57-4.42]	D1: -0.25 (median) [-3.64-1.15] D2: 0.28 (median) [-1.80-1.69] C: 0.19 (median) [-1.67-1.70]	D1: 1.27 (median) [-0.82-4.06] D2: 0.27 (median) [-1.47-3.17] C: 0.62 (median) [-1.4-3.74]		D2: Acute myeloid leukemia (n=7), NHL (n=2), Wilm's tumour (n=6), Neuroblastoma (n=2), yolk sac tumour (n=2), rhabdomyosarcoma (n=1), Hodgkin's lymphoma (n=2)	Baseline	D1: 5.04 (3.10, 9.45) (MJ) D2: 4.86 (3.82, 6.93) C: 5.43 (3.95, 7.96)	D1: 119 (70, 185) D2: 137 (84, 178) C: 123 (57, 178)	D1: 163 (114, 254) D2: 185 (116, 226) C: 167 (124, 242)				Sig lower than control	No	N/A	N/A	N/A	N/A	N/A	N/A	N/A	N/A	N/A	N/A	N/A	N/A		Yes	From previous evening.	Not reported		Not reported
White, 2005	Australia	Yes	Retrospective	N/A	Acute leukemia	No	N/A	Undergoing bone marrow transplant at Haematology, Oncology and Stem cell transplant unit between April 2000 and April 2004 at RCH Brisbane. Between ages of 5 and 17.99 who had undergone body comp assessment	Under 5	REE	No	Deltratrac II Metabolic Cart (Datex Engstrom, Finalnd).	N/A		26	[5.4-15.4]	10			0.51 ± 1.79		Acute lymphocytic leukaemia n=17 Acute myeologenous leukaemia n=3 Chronic myeloid leukaemic n=1 Myelodysplasia n=1 hyserythropoeitic anaemia n=1 Hodgkin's lymphoma n=1 Primitive neuro-ectodermal tumour n=1 Severe aplastic anaemia n=1	Baseline	5246 ± 1049			Mean predicted BMR: 1245 ± 255kcal/day		Schofield	No control	No	N/A	N/A	N/A	N/A	N/A	N/A	N/A	N/A	N/A	N/A	N/A	N/A		Not reported		Not reported		Not reported
Yamanaka, 1998	Japan	Yes	Intervention	TPN Timing (pre vs post high dose cyrtoreductive chemo).	Acute lymphocytic leukemia, neuroblastoma & primitive neuroectodermal tumor D1: Post HCC D2: Pre HCC	No	N/A			REE	No	Open circuit, hood system (Calorie Scale, Chest MI, Tokyo).	N/A		D1: 3 D2: 3	Total: 8yrs (median) [5-13]	D1: 1 D2: 3					D1: ALL n = 3 D2: ALL n = 1 NB n = 1 PNET n = 1	8 days pre to 22 days post PBSCT. T1: During HCC T2: Day 11 post PBSCT				TPN post HCC significantly higher %REE than TPN pre HCC.	D1: T1: 133 ± 19 T2: 146 ± 11 D2: T1: 114 ± 12 T2: 128 ± 35	Recommended dietary allowance for Japanese individuals	No control	No	N/A	N/A	N/A	N/A	N/A	N/A	N/A	N/A	N/A	N/A	N/A	N/A		Not reported	Fasted, duration not stated.	Not reported		Not reported
Zhang, 2015a	USA	Yes	Cross sectional	N/A	ALL / Lymphoma	No	N/A	Diagnosed with ALL or lymphoma at age younger than 21 years, be between the ages of 3–25 years at study enrollment, and have completed all cancer treatment within the past 15 years and be in remission or on treatment receiving maintenance therapy.	Relapse, allogeneic bone marrow transplant, conditions known to influence food intake or energy expenditure, or pregnancy or lactation.	TEE	N/A	N/A	Two point	DXA	17	11.5 (median) [4.7-22.3]	4			1.0 ± 0.9	35.4 ± 16.4 kg	Healthy weight n = 9 Overweight/obese n = 8	N/A	N/A	N/A	N/A	N/A	N/A	N/A	N/A	N/A	N/A	Baseline: Week 1 Week 2	8665 ± 2780					No control			No	N/A		N/A	N/A	N/A	N/A	N/A
Zhang, 2015b	USA	No	Cohort	N/A	Past ALL or lymphoma	No	N/A	Ca diagnosis at <21 yrs. Between ages 3 and 25 at study enrol, complete all CA tx in past 15yrs, in remission, on tx or maintanence.		TEE	N/A	N/A	Two point		16	11.7 (median) [4.7-22.3]	4					Not reported	N/A	N/A	N/A	N/A	N/A	N/A	N/A	N/A	N/A	N/A	Baseline	8665 (6274-10346) (mean, 95% CI)					No control			No	N/A	Study compared to estimated energy intake from FFQ, showed underestimation of energy intake of 23 - 32 %.	N/A	N/A	N/A	N/A	N/A
[truncated: 12 more columns]

## Sheet: Cerebal Palsy
Paper	STUDY DESIGN AND INFORMATION														POPULATION CHARACTERISTICS (Baseline)								REE RESULTS										TEE RESULTS											Comments	REE - PART A: Were the minimal conditions for the measurement of RMR under met?
	Country	Is EE the primary research aim/question	Study Design	Intervention (intervention studies only)	Disease Sub-type (D)	Control (Yes / No)		Inclusion Criteria	Exclusion criteria	REE or TEE	Was REE measured during sleep?	REE: Indirect calorimetry information: open or closed circuit; name of machine; use of mask/canopy/Douglas bag	DLW: two point or multi point	Body comp measure order of Preference: Deterium;DXA BIA;Skinfolds (For EEE expressed for body comp measure)	Sample size	Age (years): mean ± SD mean (SEM) median (25,75) [range]	Gender (n, F)	Wt z score/SDS mean ± SD mean (SEM) median (25,75) [range]	Ht z score/SDS mean ± SD mean (SEM) median (25,75) [range]	BMI z score/SDS mean ± SD mean (SEM) median (25,75) [range]	FFM (kg/%)- mean ± SD mean (SEM) median (25,75) [range] (Preference for kg over % if both reported) For Body comp Deterium DXA BIA Skinfolds	Population characteristics: relevant disease characteristics	Measurement timepoints	REE/day (kJ) mean ± SD mean (SEM) median (25,75) [range]	REE/kg/day (kJ) mean ± SD mean (SEM) median (25,75) [range]	REE/kg FFM/day (kJ) mean ± SD mean (SEM) median (25,75) [range]	Other measures (If REE reported in a different way / results recorded graphically, indicate here)	Percent predicted (%) mean ± SD mean (SEM) median (25,75) [range]	Equation for % predicted	Comparison to controls	Was there an equation generated to predict REE?	Equation	Measurement timepoints	TEE/day (kJ) mean ± SD mean (SEM) median (25,75) [range]	TEE/kg/day (kJ) mean ± SD mean (SEM) median (25,75) [range]	TEE/kg FFM/day (kJ) mean ± SD mean (SEM) median (25,75) [range]	Other measures	Percent predicted (%)	Comparison to controls	AEE = (TEE-RMR) (kJ) mean ± SD mean (SEM) median (25,75)	PAL= (TEE/RMR) mean ± SD mean (SEM) median (25,75)	Was there an equation generated to predict TEE?	Equation		1. Fasting period of a minimum 5 hours before measurement?	Comment	2. Abstinence of moderate physical activity for at least 2h or vigorous physical activity for at least 14h before measurement?	Comment	3. Were the environmental conditions thermal-neutral (room temp of 20-25C, 68-77F)?
							Control Type (C)
Arrowsmith, 2012	Australia	Yes	Cross sectional	N/A	Malnourished	Yes	Existing database healthy children undergone anthropometric and REE measurements on same machine at the Children’s Hospital at Westmead. Similar age as study group.	CP Gross Motor Function Classification System (GMFCS) level V.	Known metabolic disorder, genetic syndrome, or chromosomal abnormality.	REE	No	Open-circuit flow-through ventilated hood indirect calorimeter (Datex Deltatrac II MBM-200 Metabolic Monitor, Datex-Engstrom Division Instrumentarium Corp., Helsinki, Finland).	N/A	Skinfolds	D: 56 C: 111	D: 10 ± 3.9 C: 10.5 ± 3.6	D: 20 C: 42	D: -3.7 ± 2.6 C: 0.3 ± 1.0	D: -3.3 ± 1.6 C: 0.4 ± 1.0		D: 18.3 ± 5.4 kg C: 31.7 ± 14.0 kg	CP children had either a gastrostomy tube (n=31) or a nasogastric tube (n=2) at the time of the study. The remaining 23 were fed orally.	Baseline	D: 3290 ± 1535 C: 5554 ± 1779				D: 79.5 ± 38.4 C: 100 ± 9.2	Predicted from comparison database	Sig lower than control	No	N/A	N/A	N/A	N/A	N/A	N/A	N/A	N/A	N/A	N/A	N/A	N/A		Yes	Overnight fast	Not reported		Not reported
Azcue, 1996	USA	Yes	Cross sectional	N/A	Spastic Quadriplegic Cerebral Palsy (SQCP)	Yes	Healthy, in same age range.	SQCP	Hypothyroidism was excluded by measuring thyrotropin and thyroxine levels.	REE	No	continuous open-circuit indireccalorimetry (2900 Metabolic Cart, Sensormedics)	N/A	Skinfolds	D: 13 C: 21	D: 8.4 ± 4.4 C: 8.4 ± 1.6	D: 5 C: n/a				D: 16.9 ± 5.2 kg C: 28.3 ± 5.2 kg	Nonambulatory with severe brain damage. All the children exclusively fed via gastrostomy tube.	Baseline	D: 3177 ± 1007 C: 4769 ± 865				D: 79 ± 21 C: 104 ± 9	WHO	Sig lower than control	No	N/A	N/A	N/A	N/A	N/A	N/A	N/A	N/A	N/A	N/A	N/A	N/A		Yes		Not reported		Not reported
Bandini, 1991	USA	Yes	Cross sectional	N/A	D1: CP D2: Myelodysplasia	Yes	Healthy adolescents.	CP and Myelodysplasia		REE & TEE	No	Specially constructed open circuit indirect calorimetry with ventilated hood	Two point	Isotope dilution (DLW)	D1: 8 D2: 10 C: 19	D1 (F): 18.6 ± 1.2 (female) D2 (M): 17.9 ± 0.5 (male), D2 (F): 16.6 ± 1.6 (female) C (M): 14.8 ± 1.7 (male) C (F): 14.1 ± 1.0 (female)	D1: 8 D2: 7 C: 10				D1 (F): 32.0 ± 2.4 kg D2 (M): 33.5 ± 6.8 kg D2 (F): 29.3 ± 5.7 kg C (M): 49.9 ± 2.7 kg C (F): 40.9 ± 5.3 kg		Baseline			D1 (F): 1209 ± 111 D2 (M): males 1227 ± 258 D2 (F): 1227 ± 258 C (M): 1749 ± 174 C (F): 1431 ± 100				Sig lower than control	No	N/A	Baseline	D1 (F): 1209 ± 111 D2 (M): 1227 ± 258 D2 (F): 1227 ± 258 C (M): 1749 ± 174 C (F): 1431 ± 100					Sig lower than control			No	N/A		Yes		Not reported		Not reported
Bell, 2010	Australia	Yes	Cross sectional	N/A	GMFCS: I and II	Yes	Healthy, typically developing children.	Ambulatory children with mild CP GMFCS levels I and II with diplegia and hemiplegia between 5 and 12 yrs.	Used an assistive mobility device (ie, wheelchair or walker; GMFCS levels III, IV, and V), chronic illness (eg, cardiac, renal, gastrointestinal, or congenital syndromes), used any medications (eg, steroids) known to affect growth or body composition, had botulinum toxin type A treatment in the previous 6 mo, or had orthopedic surgery within the previous 2 yrs.	REE & TEE	No	Deltatrac II metabolic monitor (Datex, Helsinki, Finland)	Multi point	Oxygen-18 dilution space	D: 16 C: 16	D: 8.58 ± 2.56 C: 8.09 ± 2.20	D: 7 C: 7	D: -0.12 ± 1.38 C: 0.11 ± 1.24	D: -0.24 ± 1.38 C: -0.04 ± 1.22		D: 19.3 ± 3.7 kg C: 20.6 ± 6.0 kg	CP participants: 9 with diplegia, 7 with hemiplegia.	Baseline	D: 4498 ± 703 C: 4636 ± 870						No sig difference to control	No	N/A	Baseline	D: 7012 ± 1268 C: 8309 ± 2088					Sig lower than control	D: 1816 ± 858 C: 2845 ± 1280	D: 1.57 ± 0.23 C: 1.79 ± 0.26	No	N/A		Yes	6 hour min, most fasted for up to 12hr.	Not reported		Not reported
Eddy, 1965	USA	Yes	Cross sectional	N/A	N/A	No	N/A			REE		Douglas bag	N/A		5	[13-16.8]	2										0.60 - 0.80 Cal/min (range)			No control	No	N/A	N/A	N/A	N/A	N/A	N/A	N/A	N/A	N/A	N/A	N/A	N/A		Not reported		Not reported		Not reported
Garcia-Conteras, 2015	Mexico	Yes	Intervention	Nutrition support (NG or Gtube)	CP, malnourished	Yes	School aged healthy children.	Spastic quadriplegic CP, moderate malnutrition, non ambulatory.	Genopathie, heart disease,hyporthyroidism other comorbidities.	REE	No	Ree Vue, model 8100, SaltLake City Utah	N/A	BIA Skinfolds	D: 13 C: 57	D: 9.9 ± 2.3 C: [7-10]	D: 10 C: 31	D: -2.19 ± 0.76 C: 0.21± 1.04	D: -4.17± 1.6 C: 0.29 ±0.85	D: -1.88 ± 0.32 C: 0.61 ± 1.08	D: 11.5 ± 2.5kg C: 19.8 ± 3.1kg		Baseline T1: 15 days T2: 30 days	D1: 2370 ± 564 D2:3302 ± 1061 D3: 3239 ±706 C: 4556±1124	D1: 166.7± 45.98 D2: 236.58 ± 58,94 D3: 228.2 ± 58.94 C: 151.32 ± 33.44					Sig higher than control	No	N/A	N/A	N/A	N/A	N/A	N/A	N/A	N/A	N/A	N/A	N/A	N/A	REE higher in C when expressed as kcal/d but in kcal/kg/d, the REE was significantly lower in C than in D at baseline, 15 days and 30 days (p <0.001). Note TEE measured using BIA so not included.	Yes	10hrs	Not reported		Not reported
Groleau, 2014b	USA	Yes	Intervention	Ketogenic Diet	D1: Intractable epilepsy D2: Intractable epilepsy with cerebral palsy	Yes	Healthy children.	Aged between 1-14yrs (then restricted analysis to only pre-pubertal children from 2-9yrs), current history of one or more seizures per 28 days, diagnosis of intractable epilepsy.		REE	No	Open circuit; computerised metabolic cart (Sensor medic 2900 Z (Sensor Medics, Yorba Linda, CA, USA)); clear, ventilated hood	N/A	Skinfolds	D1: 14 D2: 10 C: 75	D1: 6 ± 2.2 D2: 4.7 ± 2.1 C: 6.3 ± 1.8	D1: 4 D2: 6 C: 32	D1: -0.4 ± 1.2 D2: -1.3 ± 1.6	D1: -0.1 ± 0.9 D2: -0.6 ± 1.3	D1: -0.5 ± 1.3 D2: -1.5 ± 2.0	D1: 16.8 ± 4.5 kg D2: 13.4 ± 3.2kg	Of the 10 children with cerebral palsy, 8 had spastic CP and 2 had hypotonic CP; 4 with hemiplegia, 1 with diplegia, 5 with quadriplegia	Baseline				REE (kcals/day), % D1: 107 ± 14 D2: 98 ± 12	% EER D1: 100 ± 28 D2: 90 ± 28		D2: Sig lower than control	No	N/A	N/A	N/A	N/A	N/A	N/A	N/A	N/A	N/A	N/A	N/A	N/A		Yes	12 hours	Not reported		Yes
Lee, 2011	Hong Kong	Yes	Cross sectional	N/A	N/A	No	N/A	Both genders, aged 3-18 years, have cerebral palsy.	Inborn errors of metabolism or acute infection, recently undergone a surgical procedure, not being fed orally or enterally, poor epilepsy control, metabolic diseases, oxygen dependency	REE	No	Closed; MedGraphics CardiO2 (MedGraphics, St. Paul, Minnesota); canopy	N/A		15	12.5 ± 3.9	7						Baseline	3346 ± 1236					BSA, RDA and CP all used as predictive formulas, however data was presented as Mean±SD and not %predicted	No control	No	N/A	N/A	N/A	N/A	N/A	N/A	N/A	N/A	N/A	N/A	N/A	N/A	Patients were given chloral hydrate (mild sedative), 30 minutes before the IC test, intended to calm the patient without causing deep sleep. Addtional dose was given if the patient continued to show restless and agitation after 30mins	Not reported		Not reported		Not reported
Penagini, 2018	Italy	Yes	Cross sectional	N/A	Spastic Quadriplegic Cerebral Palsy (SQCP)	No	N/A	Outpatient Nutrition Clinic of the 'V.Buzzi' Children's Hospital.		REE	No	Open; Vmax 29, Sensor Medics, Yorba Linda, CA; canopy	N/A	Skinfolds	54	11 (7,14)	17	-2.09 (-3.08, -1.14) (n=24)	-2.21 (-3.36, 1.62) (n=51)	-1.96 (-3.82, -0.78) (n=51)			Baseline	3662 (2922, 5137)	167 (134, 209)					No control	Yes	REE (kcal/day) = 24*weight (kg) + 380	N/A	N/A	N/A	N/A	N/A	N/A	N/A	N/A	N/A	N/A	N/A		Yes	at least 12hr	Not reported		Yes
Platte, 2011	Germany	Yes	Cross-sectional	N/A	D1: RS D2: Developmental disabilities D2A: Cerebral palsy n=5,	No	Control grouP had evelopmental disabilities, therefore not classed as control, re-classified as disease group.	D1: Confirmed diagnosis of RS D2: Developmental disabilities matched for age and genearl condition		REE	No	Open circuit (Deltratrec, Hoyer, Bremen, Germany)		BIA	D1: 15 D2: 13 D2A: 5	D1: 7 ± 2.56 D2: 7.46 ± 2.4					D1: 12.9 ± 4.8 D2: 18 ± 7.7	C: Cerebral palsy n=5, severe mental retardation of unknown origin n=2, structural chromosomal anomaly n=2, post-hypxoic encephalopathy n=1, cerebral hypomyelination n=1, post traumatic brain injury n-1, tuberous sclerosis n=1	Baseline				Adjusted for LBM, D1 expended 160kcal/d more than D2.			No control	Yes	RMR = 369+23*FFM+160	N/A	N/A	N/A	N/A	N/A	N/A	N/A	N/A	N/A	N/A	N/A		Yes		Not reported		Not reported
Rodrigeuz-Hernandez, 2022	Mexico	No	RCT - double blinded	Kefir		Yes	Commercial Yogurt	Aged between 4-8 with moderate-severe spastic CP from the Rehabilitation Center Telethon in Aguascalientes, Mexico Basic pharmacological treatment and di not have a special diet	Parents who refused participation, on Antibiotic treatment.	REE	No	CardioCoach calorimeter (KORR Medical Technology, Salt Lake City, UT, USA)	N/A		19	6.05 C: 5.88 (5-9) (min-max) D: 6.18 (4-8) (min-max)	7	C: 14.21kg (11.30-23.3) min-max D: 14.41kg (9.1-18.7) min-max	C: 1.00m (0.90-0.122) min-max D: 1.03m (0.91-1.22) min-max	C: 13.89kg/m2 (11.74-15.65) min-max D: 13.30kg/m2 (11.15-15.32) min-max			Baseline Week 7	C, baseline: 3686 ± 218 C, W7: 3491 ± 298 D, baseline: 4150 ± 245 D, W7: 4186 ± 312						No singificant	No	N/A	N/A	N/A	N/A	N/A	N/A	N/A	N/A	N/A	N/A	N/A	N/A		Not reported		Not reported		Not reported
Ryan, 2014	Ireland	Yes	Cross sectional	N/A	N/A	No	N/A	Ambulant children (≥6 years) with a medically confirmed diagnosis of CP.	Individuals with a severe cognitive impairment, uncontrolled epilepsy or seizure activity, or an acute lower limb injury	REE	No	Oxycon Mobile portable indirect calorimeter (Carefusion Germany 234 GmBh, Hoechberg, Germany)	N/A		18	11.4 ± 3.2	8					GMFCS ! n = 10 GMFCS II n = 4 GMFCS n = 4	Baseline		5760 ± 1440		4 ± 1 (kJ/min)			No control	No	N/A	N/A	N/A	N/A	N/A	N/A	N/A	N/A	N/A	N/A	N/A	N/A	REE reported as kcal/min, converted to kj/day	Not reported		Not reported		Not reported
Stallings, 1996	USA	Yes	Cross sectional	N/A	D1: SQCP with low fat stores D2: SQCP with dequate fat stores	Yes	Healthy children of similar sex, body weight and distribution of fat-free body mass to the children with CP.	Aged 2-18 yrs, with SQCP. D1: Low fat stores (triceps skinfold <=25th centile) D2: Adequate fat stores (triceps skinfold >25th centile).	Chronic illnesses e.g. cardiac, renal, gastrointestinal, or congenital syndromes or used any medication known to affect growth or body composition	REE & TEE	No	Open circuit; Gould 2900 or SensorMedic 2900Z (SensorMedics, Yorba Linda, CA); ventilated hood	Two point	Deuterium, skinfolds	D1: 47 D2: 14 C: 37	D1: 9.1 ± 4.4 D2: 8.5 ± 4.1 C: 6.2 ± 2.2	D1 & D2: 31 C: 19	D1: -2.8 ± 1.0 D2: -1.8 ± 1.1 C: 0.1 ± 0.8	D1: Not measured D2: Not measured C: 0.2 ± 0.8		D1: 14.9 ± 5.3 kg D2: 17.6 ± 5.3 kg C: 17.9 ± 4.7 kg (deuterium)	D1 & D2: 28% dyskinetic movement disorder, 56% seizure disorder, 22% ventriculoperitoneal shunt. 95% ambulating with assisted wheelchair, remaining electric wheelchair. All had cognitive delay. 66% severe feeding problems, 24% feeding tubes in place. 67% prepubertal, 13% peripubertal and 2% postpubertal C: all prepubertal	Baseline	D1: 3293 ± 979 D2: 4012 ± 1184 C: 4356 ± 879	D1: 192 ± 50 D2: 205 ± 54 C: 201 ± 25	D1: 226 ± 63 D2: 251 ± 50 C: 255 ± 38 (deuterium)		D1: 88 ± 20 D2: 101 ± 18 C: 105± 12	WHO (FAO/WHOIUNU Expert Consultation. Energy and protein requirements. WHO Tech Rep 5cr 1985:724:71-1 12.)	Sig lower than control	No	N/A	Baseline	D1: 3899 ± 971 (n=23) D2: 4360 ± 1331 (n=9) C: 6933 ± 1661 (n=32)	D1: 213 ± 59 D2: 188 ± 59 C: 310 ± 46	D1: 251 ± 54 D2: 251 ± 50 C: 397 ± 54	% of RDA: D1: 339 ± 100 D2: 297 ± 92 C: 402 ± 71		Sig lower than control		D1: 1.29 ± 0.38 D2: 1.29 ± 0.38 C: 1.57 ± 0.23	No	N/A		Yes	12-14 hours fasting	Yes		Yes
Sullivan, 2006	UK	Yes	Cross sectional	N/A	D1: SQCP, gastrostomy fed D2: SQCP, orally fed	No	N/A	Children with SQCP from a tertiary feeding clinic for children with neurological impairment at the University Department of Paediatrics, John Radcliffe Hospital, Oxford, UK. Standardized indications for GT feeding included: (1) a severe degree of oral-motor dysfunction that was compromising nutritional status as indicated by body-weight for age and triceps skinfold thickness for age; and (2) clin…	Exclusion criteria included the presence of evidence of a genetic, metabolic, or neurodegenerative disease.	REE & TEE	No	Deltatrac; Datex-Ohmeda Instrumentarium Corporation, Helsinki, Finland; ventilated hood	Multi point	TBW	D1: 22 D2: 18	D1: 9.0 (median) [1.3-14.6] D2: 8.0 (median) [1.3-18.9]	13	D1:–2.8 (median) [–6.5-2.7] D2: –3.2 (median) [ –7.0-3.0]			D1: 9.8 (median) [7.8-12.7] kg/m2 D2: 10.9 (median) [9.1-15.9)]	GMFCS ranged from I to V. D1: n=19 Level V, n=2 Level IV (data on one child’s level was missing). D2: n=11 Level V, n=4 Level IV, n=1 Level II	Baseline		D1: 148 (median) [105-249] D2:175 (median) [93-255]					No control	No	N/A	Baseline		D1: 183 (median) [87-393] D2: 263 (median) [95-391]				No control			No	N/A	Sig difference between groups for TEE, no difference for REE.	Yes	13 hr	Yes	Assumed as morning measure and phys dis	Yes
Van den Berg-Emons, 1995	Netherlands	No	Cross sectional	N/A	Spastic diplegia	Yes	Healthy children			TEE	N/A	N/A	Multi point	Deterium	D: 10 C: 10	D (M): 7.8 ± 1.6 (male), D (F) 8.1 ± 1.2 (female) C (M): 8.4 ± 1.0 (male) C (F): 8.4 ± 1.0 (female)	D: 5 C: 5				D (M): 24.4 ± 5.8 kg D (F): 19.0 ± 3.0 kg C (M): 24.0 ± 2.0 kg C (F): 22.5 ± 1.3 kg		N/A	N/A	N/A	N/A	N/A	N/A	N/A	N/A	N/A	N/A	Baseline: Morning Day 1, Evening Day 1,7,8,14,15	D: 7000 ± 1700 C: 8500 ± 1300		D: 320 ± 30 C: 370 ± 60			Sig lower than control			No	N/A		N/A	N/A	N/A	N/A	N/A
Van den Berg-Emons, 1996	Netherlands	Yes	Cross sectional	N/A	N/A	No	N/A			TEE	N/A	N/A	Multi point	Deterium	9	10.7 ± 1.6	4				25.5 ± 8.0 kg	Spastic diplegia n = 6 Spastic tetraplegia n = 3	N/A	N/A	N/A	N/A	N/A	N/A	N/A	N/A	N/A	N/A	Baseline: Day 0, 1, 8, 15	7400 ± 2100					No control			No	N/A		N/A	N/A	N/A	N/A	N/A
Van den Berg-Emons, 1998	Netherlands	No	Randomised control trial	Two 9-month sports programs	N/A	No	N/A	Children with cerebral palsy who were day students at the Children's Rehabilitation Centre Franciscusoord.		REE	No	Open circuit indirect calorimeter	N/A	Skinfolds	12								Baseline	5110 ± 1220						No control	No	N/A	N/A	N/A	N/A	N/A	N/A	N/A	N/A	N/A	N/A	N/A	N/A		Yes	12 hour fast	Yes	"Any form of intense exercise was avoided"	Yes
Verschuren, 2014	Netherlands	Yes	Cohort	N/A	N/A	No	N/A	Children, adolescents, and young adults with CP, between ages 4-20 years, who were classified at Gross Motor Function Classification System Expanded and Revised (GMFCS-E&R) levels I to V.		REE	No	Cortex Metamax, firmly fitted facemask	N/A		19	Total: [4-20] GMFCS I: 12.0 ± 2.3 GMFCS II: 10.8 ± 6.8 GMFCS III: 14.3 ± 4.8 GMFSC IV: 12.3 ± 5.7 GMFSC V: 10.5 ± 7.8	6					Spastic unilateral n = 5 Spastic bilateral n = 14	Baseline				9.0 ± 1.8 ml/kg/min (children 4-12 years old)			No control	No	N/A	N/A	N/A	N/A	N/A	N/A	N/A	N/A	N/A	N/A	N/A	N/A	Resting energy consumption reported as ml/kg/min.	No	Measurement completed as least 2 hours after meal	Not reported		Not reported
Walker, 2012	Australia	Yes	Cross sectional	N/A	N/A	Yes	Typically developing children	D: Diagnosis of CP and were aged between 2.9 and 4.4 y at the time of assessment.	D: Those with a progressive or neurodegenerative lesion, or a chromosomal or genetic abnormality known to affect growth, energy expenditure, or body composition. C: Those with a condition or taking any medication that altered body composition or energy metabolism.	TEE	N/A	N/A	Multi point	Deterium	D: 32 C: 16	D: 3.7 ± 0.5 C: 3.7 ± 0.5	D: 19 C: 10	D: -0.6 ± 1.5 C: 0.6 ± 0.6	D: -0.6 ± 1.3 C: 0.5 ± 0.7		D: 11.3 ± 1.8 kg C: 12.7 ± 1.0 kg	GMFCS I and II n = 16 GMFCS III, IV and V n = 16	N/A	N/A	N/A	N/A	N/A	N/A	N/A	N/A	N/A	N/A	Baseline: Daily samples for 10 days	D: 5200 ± 1286 C: 6411 ± 755			Estimated ER with Schofield D: 3295 ± 902 (non-ambulant)		Sig lower than control			No	N/A		N/A	N/A	N/A	N/A	N/A
Zenitani, 2021	Japan	Yes	Cross-sectional	N/A	D (Total):Severe motor and intellectual disabilities (SMID) D1: CP D2: Muscular Disease	No	N/A		Acute infectious disease	REE	No	AE300S (Minato Medical Science, Osaka, Japan) CCM Express (Medical Graphics Corporation, St. Paul, MN, USA)	N/A	Skinfolds	D : 40 D1: 20 D2: 8	Months D: 89 (57.3,132.8) D1: 76 (56.5,135) D2: 96.5 (34.5,126.3)	D: 17 D1: 9 D2: 3	D: -3.52 (-6.18,2.22) D1: -3.41 (-5.72,-1.15) D2: -4.92 (-6.07,-2.25)	D: -2.79 (-3.95, -1.120) D1: -2.85 (-3.14,-1.62) D2: -2.55 (-3.62,-0.11)	D: -2.50 (-4.48,-1.21) D1: -2.4 (-3.64,-1.29) D2:-3.23 (-5.31,-1.48)			Baseline	D: 2671 (2139, 3040) D1: 2401 (1776,3038) D2: 2525 (2139, 3248)	D: 152 (118, 222) D1: 146 (112,210) D2: 188 (127,315)					No control	No	N/A	N/A	N/A	N/A	N/A	N/A	N/A	N/A	N/A	N/A	N/A	N/A		Yes	8-10h	Not reported		Not reported
[truncated: 12 more columns]

## Sheet: Congenital Heart Disease
Paper	STUDY DESIGN AND INFORMATION														POPULATION CHARACTERISTICS (Baseline)								REE RESULTS										TEE RESULTS											Comments	REE - PART A: Were the minimal conditions for the measurement of RMR under met?
	Country	Is EE the primary research aim/question	Study Design	Intervention (intervention studies only)	Disease Sub-type (D)	Control (Yes / No)		Inclusion Criteria	Exclusion criteria	REE or TEE	Was REE measured during sleep?	REE: Indirect calorimetry information: open or closed circuit; name of machine; use of mask/canopy/Douglas bag	DLW: two point or multi point	Body comp measure order of Preference: Deterium;DXA BIA;Skinfolds (For EEE expressed for body comp measure)	Sample size	Age (years): mean ± SD mean (SEM) median (25,75) [range]	Gender (n, F)	Wt z score/SDS mean ± SD mean (SEM) median (25,75) [range]	Ht z score/SDS mean ± SD mean (SEM) median (25,75) [range]	BMI z score/SDS mean ± SD mean (SEM) median (25,75) [range]	FFM (kg/%)- mean ± SD mean (SEM) median (25,75) [range] (Preference for kg over % if both reported) For Body comp Deterium DXA BIA Skinfolds	Population characteristics: relevant disease characteristics	Measurement timepoints	REE/day (kJ) mean ± SD mean (SEM) median (25,75) [range]	REE/kg/day (kJ) mean ± SD mean (SEM) median (25,75) [range]	REE/kg FFM/day (kJ) mean ± SD mean (SEM) median (25,75) [range]	Other measures (If REE reported in a different way / results recorded graphically, indicate here)	Percent predicted (%) mean ± SD mean (SEM) median (25,75) [range]	Equation for % predicted	Comparison to controls	Was there an equation generated to predict REE?	Equation	Measurement timepoints	TEE/day (kJ) mean ± SD mean (SEM) median (25,75) [range]	TEE/kg/day (kJ) mean ± SD mean (SEM) median (25,75) [range]	TEE/kg FFM/day (kJ) mean ± SD mean (SEM) median (25,75) [range]	Other measures	Percent predicted (%)	Comparison to controls	AEE = (TEE-RMR) (kJ) mean ± SD mean (SEM) median (25,75)	PAL= (TEE/RMR) mean ± SD mean (SEM) median (25,75)	Was there an equation generated to predict TEE?	Equation		1. Fasting period of a minimum 5 hours before measurement?	Comment	2. Abstinence of moderate physical activity for at least 2h or vigorous physical activity for at least 14h before measurement?	Comment	3. Were the environmental conditions thermal-neutral (room temp of 20-25C, 68-77F)?
							Control Type (C)
Ackerman, 1998	USA	Yes	Cross Sectional	N/A	Ventricular Septal Defects (VSD)	Yes	Healthy, age-matched.	In or nearing the appropriate age range with isolated moderate to large VSDs (defined as >=1⁄2 the aortic root diameter).	Other heart lesions; previous palliative procedures,other surgery,chromosomal defects or other congenital anomalies.	REE & TEE	Yes	Open Circuit; MGA-1100 medical gas analyzer (Marquette Gas Analyzer Corp, St Louis, MO); clear plexiglas box over infant's head	Multi point	Skinfold thickness	D: 8 C:10	Months D: 4.1 ± 0.5 C: 4.1 ± 0.6	D:6 C:5	D:5.0 +/- 0.9 kg C: 6.8 +/- 1.3 kg	D: 58.4 +/- 2.2 cm C: 63.6 +/- 2.0cm		D: 4.3+/- 0.7 kg C: 5.1 +/- 0.7 kg	6 VSD infants on meds for congestive heart failure. 3/8 VSD infants on increased caloric density formulas; all control infants on fed regular strength formula or breast milk.	Day 1			D: 198 ± 38 C: 238 ± 58				No sig difference to control	No	N/A				D: 433 ± 103 C: 349 ± 18			Sig higher than control	D: 234 ± 58 C: 111 ± 93		No	N/A	EI similar between groups, but difference between EI and TEE, or energy available for growth, is significantly lower in the VSD infants compared with controls.	No		Not reported		Not reported
Avitzur, 2003	Israel	Yes	Cross sectional	N/A	D1: Cyanotic D2: Non cyanotic	No	N/A	Age younger than 3 years, presence of cyanotic or noncyanotic CHD; open heart surgery scheduled for 24 hours after study entry.	Presence of metabolic or endocrine disease, other systemic illness, and fever or infection within 5 days before study.	REE	Yes	open-circuit indirect calorimeter (Deltatrec II metabolic monitor; Datex, Helsinki, Finland)	N/A		D1: 14 D2: 15	Months D1: 3.2 (mean) [0.2-13] D2: 12.3 (mean) [0.1-30]	D1: 2 D2: 12	D1: -1.7 ± 0.82 D2: -1.84± 1.75	D1: -1.34 ± 0.69 D2: -1.51 ± 1.2				Baseline (before open heart surgery).		D1: 238 ± 54 D2: 242 ± 38			% not reported but Schofield equation accurately predicted REE; WHO -significant differences between the measured and calculated REE (p <001).	WHO Schofield	No control	No	N/A	N/A	N/A	N/A	N/A	N/A	N/A	N/A	N/A	N/A	N/A	N/A		No	4 hours NBM	Not reported	Infants (RMR in sleep)	Not reported
Barton, 1994	USA	Yes	Cross sectional	N/A	Severe, pre-surgery.	Yes	Healthy infants	Severe congenital heart disease.		TEE	N/A	N/A	Multi point	Isotope dilution	8	[0.31- 0.58]	4				4.33 kg (0.23)	All the patients free from intercurrent infection or other illness at the time of study.	N/A	N/A	N/A	N/A	N/A	N/A	N/A	N/A	N/A	N/A	Baseline		[331 - 662]				No sig difference to control			No	N/A		N/A	N/A	N/A	N/A	N/A
Farrell, 2001	USA	Yes	Cohort	N/A	VSD D1: VSD with Congestive Heart Failure (CHF) D2: VSD with no CHF	Yes	Healthy infants		Other heart lesions, surgery, hosp within 6 weeks.	REE & TEE	Yes	Open-circuit indirect calorimeter , plexiglass hood	Multi point	Skinfold thickness	D1: 10 D2: 7 C: 13	Months D1: 4.2 ± 0.8 D2: 4.1 ± 0.7 C: 4.2 ± 0.7	D1: 7 D2: 4 C: 5					FAT MASS D1: 8 ± 8 D2: 20 ± 11 C: 25 ± 7 Report sig diff in patient weights at time of study. All pts in D1 on lasix and digoxin.	Baseline		D1: 217 ± 59 D2: 184 ± 33 C: 44 ± 12		Energy Intake D1: 428 ± 55 D2: 370 ± 71 C: 386 ± 55			No sig difference to control	No	N/A			D1: 386 ± 84 D2: 323 ± 71 C: 256 ± 38				Sig higher than control			No	N/A		No		No	Infants	Not reported
Irving, 2013	USA	Yes	Cross sectional	N/A	N/A	Yes	Healthy infants	Infants who underwent CHD surgery in first 30days of life, gestation >36 wks, Birth wt >2.5kg, no other conditions.		REE	Yes	Sensor-Medics 2900 metabolic cart (Yorba Linda, CA).	N/A	Total body electro conductivity	D: 44 C: 49	All 3 months of age	D: 17 C: 18	D: 0.2 ± 1.0 C: 0.2 ±1.0			D: 4.3 ± 0.5 kg C: 4.4 ± 0.5 kg	17 CHD were single ventricle, 27 were bi ventricular.	3 months of age	D: 1354 ±230 C: 1371 ± 217				D: 112 ± 13 C: 105 ± 13	Schofield	No sig difference to control	No	N/A	N/A	N/A	N/A	N/A	N/A	N/A	N/A	N/A	N/A	N/A	N/A		No	1 hr	Not reported	Infants 3/12	Yes
Leitch, 1998	USA	Yes	Prospective Cohort	N/A	Cyanotic Congenital Heart Disease (CCHD)	Yes	Children greater than 35wks gestation, no signs/symptoms of cardiac disease	>35 weeks gestation.		REE & TEE	No	Open. Plexiglas hood.	Two point		D: 10 C: 12	Days D @ 2wks: 12.3 ± 8.2 days D @ 3mnths: 108 ± 20 days C @ 2wks: 16.3 ± 5.5 days C@ 3 mnths: 96 ± 16 days	D: 7 C: 6					One infant underwent a non-cardiac procedure between the 2 study periods	2 weeks, 3 months of age		2 weeks D: 242 ± 24 C: 239 ± 41 3 months D: 268 ± 69 (n=9) C: 234 ± 30					No sig difference to control	No	N/A	2 weeks, 3 months of age		2 weeks D: 303 ± 73 (n=8) C: 250 ± 46 3 months D: 391 ± 97 (n=7) C: 302 ± 55 (n=10)		No sig difference to control at 2 weeks, however sig higher than control at 3 months.		Sig higher than control			No	N/A	Two infants with CCHD completed only the respiratory calorimetry portion of the study, and 1 infant was not available for study at 3 months. Two infants in the control group did not complete the final doubly labeled water portion of the study.	No	Measurements made approx 3hrs after last feeding & were repeated immediately after a feeding.	Not reported		Not reported
Leitch, 2000	USA	Yes	Cross sectional	N/A	CCHD	Yes	Age matched, healthy infants	Same individuals from previous study at 5 years of age, after surgical repair of the heart defect was done.		REE & TEE	No	Open	Two point	Skinfolds	D: 7 C: 10	D: 5.7 ± 0.5 C: 5.2 ± 0.6	D: 4 C: 5				D: 14.1 ± 0.7kg C: 15.8 ± 3.0kg	Six of the 7 children in the CCHD group underwent tetralogy repair, Fontan, or modified Fontan surgery.	Baseline		D: 238 ± 32 C: 244 ± 32					No sig difference to control	No	N/A			D: 291 ± 60 C: 314 ± 37				No sig difference to control			No	N/A	Three children with CCHD from the original study were unavailable for follow-up; 2 of the original 12 healthy children were unavailable.	No	Measurements made after min of 3hrs after last meal.	Not reported		Not reported
Martinez, 2015a	USA	No	Single arm intervention	Individualized diet intervention.	D: Total group of children dependent on long-term ventilator support with underlying dx of: D1: Multifactorial chronic respiratory insufficiency D2: Neuromuscular disorders D3: Seizure disorder D4: CHD D5: Spastic quadriplegia D6:Endocrinopathies D7: Central apnea / hypoventilation syndromes D8: Metabolic disorder	No	N/A	D: age 1 month to 17 years, dependent on ≥ 12 hours mechanical ventilation/day via a cuffed tracheostomy tube, with a fractional oxygen requirement (FiO2) less than 0.6, and a leak less than 10% around the cuff.	Illness (fever, seizures, infectious disease) in 24 hours before the study; respiratory decompensation requiring an increase in ventilator settings of >20% in 72 hours before the study.	REE	No	CCM Express® (MedGraphics, St Paul, MN).	N/A	BIA	D (Total) : 16 D1: 12 D2: 5 D3: 5 D4: 4 D5: 4 D6: 3 D7: 2 D8: 1 Note some subjects had more than 1 dx	D: 9.3 ± 4.9	D: 8	D: -0.37 ± 1.7		D: 0.41 ± 1.4	D: 58.3 ± 13.2% Lean body mass (LBM)	Years since intiation of ventilation: 3.9 ± 5 56% 12hours ventilation/day; 44% 24hours ventilation/day.		D: 4539 ± 1593 (n=15)						No control	No	N/A	N/A	N/A	N/A	N/A	N/A	N/A	N/A	N/A	N/A	N/A	N/A	Sample size for each diagnostic group available however remainder of data only available for total group.	Not reported		Not reported		Not reported
Martinez, 2015b	USA	Yes	Cross sectional	N/A	D: All children dependent on long-term home transtracheal mechanical ventilation with underlying dx of: D1: Multifactorial chronic respiratory insufficiency D2: Neuromuscular disorders D3: Seizure disorder D4: CHD D5: Spastic quadriplegia D6: Endocrinopathies D7: Central apnea/hypoventilation syndromes D8: Metabolic disorder	No	N/A	Age 1 month to 17 years, dependent on ≥ 12 hours mechanical ventilation/day, fractional oxygen equirement <0.6, cuffed tracheostomy tube, a leak less than 10% around the cuff.	<12 hours of mechanical ventilatory support/day day; recent illness such as fever, seizure, and/or infectious disease in the 24 hours preceding the study; respiratory decompensation requiring an increase in ventilator settings of >20% from baseline in the 72 hours preceding the study.	REE	No	CCM Express device (MedGraphics, St Paul,Minnesota). Flow sensor at tracheostomy tube.	N/A	BIA	D (Total): 20 D1: 15 D2: 7 D3: 6 D4: 4 D5: 4 D6: 3 D7: 3 D8: 2 Note some subjects had more than 1 dx	D: 8.4 ± 4.82	D: 9	D: -0.26 ± 1.48	D: -0.82 ± 2.25	D: 0.28 ± 1.41	D: 59.5 ± 11.3 % (LBM)	Duration of dependence on mechanical ventilation 3.9 ± 4.7.	Baseline	D: 4514 ± 1625			EEE by Schofield equation: 4481 ± 1164 kJ		Schofield	No control	No	N/A	N/A	N/A	N/A	N/A	N/A	N/A	N/A	N/A	N/A	N/A	N/A	Sample size for each diagnostic group available however remainder of data only available for total group.	No	No bolus feeds during the study; continuous feeds continued.	Not reported		Not reported
Mitchell, 1994	UK	Yes	Pre-post study	TEE pre-post surgical correction.	N/A	No	N/A			TEE	N/A	N/A	Multi point	DLW	18	Months [4-33]	7						N/A	N/A	N/A	N/A	N/A	N/A	N/A	N/A	N/A	N/A	T1: 1 week pre-operation T2: immediately post-operation			T1: [324-774] T2: [121-453]	TEE was significantly lower in the postoperative period		No control			No	N/A		N/A	N/A	N/A	N/A	N/A
Nydegger, 2009	Australia	Yes	Prospective Cohort	N/A	N/A	Yes	Healthy infants	Infants admitted for cardiac surgery to Melbourne Royal Children's Hospital with CHD, <1yr of age.	Patients with chromosomal or extracardiac malformations, infants weighing less than 3kg, receiving medications that may influence energy expenditure, requiring mechanical ventilation or supplemental oxygen for more than 7 days in the post-operative period.	REE	Yes	Deltatrac I Metabolic Monitor (Datex Instrumentarium Corp, Helsinki, Finland); paediatric mixing chamber and infant Perspex hood	N/A		D: 11 C: 23	Days D: 94 (median) [1-352] C: 9 ± 3 (mean) [3-13]	D: 5 C: 9						Baseline Post cardiac surgery (not included)		D: 247 ± 36 C: 210 ± 22					Sig higher than control	No	N/A	N/A	N/A	N/A	N/A	N/A	N/A	N/A	N/A	N/A	N/A	N/A		No		Not reported		No
Summer, 2014	USA	Yes	Cross over	N/A	Hypoplastic left heart syndrome (HLHS) or another variant of single-ventricle CHD.	Yes	Healthy neonates with no known medical problems.	Infants born with hypoplastic left heart syndrome or another variant of single-ventricle CHD.		REE	Yes	Vmax Encore indirect calorimeter CareFusion, San Diego, California (large hood) or Superdome, Maxtec, Salt Lake City, Utah (small hood).	N/A		D: 7 C: 9	Days D: 17 (IQR 14) C: 26 (IQR 14)							Baseline		D small hood: 190 (IQR 19) D large hood: 143 (IQR 33) C small hood: 149 (IQR 63) C large hood: 158 (IQR 31)					Not reported	No	N/A	N/A	N/A	N/A	N/A	N/A	N/A	N/A	N/A	N/A	N/A	N/A	Difference between disease and control groups not tested. Sig lower SMR for disease groups when measured using the large hood comapred to small group. No difference between small and large hood for control.	No	NOTE for all: SMR. 1 hr post feed	Yes	Assumed as neonates	Not reported
Takken, 2010	Netherlands	Yes	Cross sectional	N/A	D1: Cystic fibrosis, D2: Juvenile dermatomyositis, D3: Juvenile idiopathic arthritis, D4: Hemophilia, D5: Congenital heart disease and D6: Neuromuscular disorders	No	N/A	Children and adolescents aged 8 to 18 years with a chronic disease.	Participants taking medications that interfered with heart rate response to exercise or if they were unable to ambulate and/or cooperate.	REE	No	Cortex Metamax; CORTEX Biophysik GmbH, Leipzig, Germany; mask.	N/A		D1: 9 D2: 9 D3: 10 D4: 10 D5: 8 D6: 17	D1: 13.3 ± 3.53 D2: 13.9 ± 1.96 D3: 11.7 ± 2.58 D4: 12.5 ± 3.31 D5: 14.4 ± 3.20 D6: 13.3 ± 3.41				D1: -0.55 ± 0.55 D2: 0.89 ± 0.97 D3: -0.43 ± 1.55 D4: 0.94 ± 0.98 D5: -0.02 ± 1.68 D6: -0.12 ± 1.25			Baseline				D1: 173.9 ± 44.8 D2: 113.6 ± 20.9 D3: 153.7 ± 43.8 D4: 129.3 ± 33.5 D5: 128.0 ± 29.9 D6: 137.2 ± 36.0 j/kg/min			No control	No	N/A	N/A	N/A	N/A	N/A	N/A	N/A	N/A	N/A	N/A	N/A	N/A		Not reported		Not reported		No
Trabulsi, 2015	USA	Yes	Longitudinal	N/A	D1: Single Ventricle D2: Biventricular	Yes	Healthy infants, ≥36 weeks gestational age and ≥2500 g at birth.	Infants with CHD who had undergone surgical intervention within the first 30 days of life, ≥36 weeks gestational age and ≥2500 g at birth.	Infants with congenital anomalies other than CHD (e.g., facial, chromosomal, neurologic, or complex gastrointestinal anomalies).	TEE	N/A	N/A	Multi point	BIA	D1: 8 D2: 18 C: 26	Measurements taken at 3 and 12 months of age timepoints.	D1: 1 D2: 5 C: 6	3 months: D1: 1.02 ± 2.45 D2: -0.56 ± 1.15 C: -0.2 ± 1.0			3 months: D1: 5.41 ± 0.0 kg D2: 4.47 ± 0.63 kg C: 4.5 ± 0.5 kg	The most common heart defects were hypoplastic left heart syndrome, D-transposition of the great arteries, and tetralogy of Fallot.	N/A	N/A	N/A	N/A	N/A	N/A	N/A	N/A	N/A	N/A	3 and 12 months of age	3 months: D1: 1668 ± 418 D2: 1860 ± 619 C: not reported 6 months: D1: 2955 ± 359 D2: 3503 ± 556 C: 2951 ± 380			For group-level performance, the equations with the smallest difference between the calculated and measured TEE were from the dietary reference intake (Institute of Medicine, Food and Nutrition Board (2005) Dietary reference intakes for energy, carbohydrate, fiber, fat, fatty acids, cholesterol, protein, and amino acids (macronutrients). National Academies Press, Washington, D.C.). For individual…		No sig difference to control			No	N/A		N/A	N/A	N/A	N/A	N/A
Van der Kuip, 2003	Netherlands	Yes	Cross sectional	N/A	N/A	Yes	Healthy infants.		Infants with acquired heart disease, major congenital anomalies outside the circulatory tract, chromosomal abnormalities other than trisomy 21, unstable clinical or social condition, or severe hypoxaemia (saturation 70%), and those in need of heart surgery within the next month.	TEE	N/A	N/A	Multi point		D: 11 C: 23	D: 4.8 ± 1.8 C: 4.2 ± 2.5	D: 7 C: 8					CHF n = 6	N/A	N/A	N/A	N/A	N/A	N/A	N/A	N/A	N/A	N/A	Baseline: Day 1, 3, 5		D: 381 ± 42 C: 298 ± 36				Sig higher than control			No	N/A		N/A	N/A	N/A	N/A	N/A
[truncated: 12 more columns]

## Sheet: Craniopharyngioma
Paper	STUDY DESIGN AND INFORMATION														POPULATION CHARACTERISTICS (Baseline)								REE RESULTS										TEE RESULTS											Comments	REE - PART A: Were the minimal conditions for the measurement of RMR under met?
	Country	Is EE the primary research aim/question	Study Design	Intervention (intervention studies only)	Disease Sub-type (D)	Control (Yes / No)		Inclusion Criteria	Exclusion criteria	REE or TEE	Was REE measured during sleep?	REE: Indirect calorimetry information: open or closed circuit; name of machine; use of mask/canopy/Douglas bag	DLW: two point or multi point	Body comp measure order of Preference: Deterium;DXA BIA;Skinfolds (For EEE expressed for body comp measure)	Sample size	Age (years): mean ± SD mean (SEM) median (25,75) [range]	Gender (n, F)	Wt z score/SDS mean ± SD mean (SEM) median (25,75) [range]	Ht z score/SDS mean ± SD mean (SEM) median (25,75) [range]	BMI z score/SDS mean ± SD mean (SEM) median (25,75) [range]	FFM (kg/%)- mean ± SD mean (SEM) median (25,75) [range] (Preference for kg over % if both reported) For Body comp Deterium DXA BIA Skinfolds	Population characteristics: relevant disease characteristics	Measurement timepoints	REE/day (kJ) mean ± SD mean (SEM) median (25,75) [range]	REE/kg/day (kJ) mean ± SD mean (SEM) median (25,75) [range]	REE/kg FFM/day (kJ) mean ± SD mean (SEM) median (25,75) [range]	Other measures (If REE reported in a different way / results recorded graphically, indicate here)	Percent predicted (%) mean ± SD mean (SEM) median (25,75) [range]	Equation for % predicted	Comparison to controls	Was there an equation generated to predict REE?	Equation	Measurement timepoints	TEE/day (kJ) mean ± SD mean (SEM) median (25,75) [range]	TEE/kg/day (kJ) mean ± SD mean (SEM) median (25,75) [range]	TEE/kg FFM/day (kJ) mean ± SD mean (SEM) median (25,75) [range]	Other measures	Percent predicted (%)	Comparison to controls	AEE = (TEE-RMR) (kJ) mean ± SD mean (SEM) median (25,75)	PAL= (TEE/RMR) mean ± SD mean (SEM) median (25,75)	Was there an equation generated to predict TEE?	Equation		1. Fasting period of a minimum 5 hours before measurement?	Comment	2. Abstinence of moderate physical activity for at least 2h or vigorous physical activity for at least 14h before measurement?	Comment	3. Were the environmental conditions thermal-neutral (room temp of 20-25C, 68-77F)?
							Control Type (C)
Bomer, 2015	Argentina	Yes	Cross sectional	N/A	Obese, post resection of craniopharyngioma.	Yes	Age and sex matched children and adolescents with multifactorial obesity.	Obese children and adolescents of both sexes who underwent surgical resection of craniopharyngioma. Acceptance to participate in the study by signing the informed consent form.	Refusal to participate in the study.	REE	No	Indirect calorimetry (CCM Express de MEDGRAPHICS; MGC Diagnostics Corporation, Saint Paul, MN, USA).	N/A		D:23 C: 43	D: 10 (unclear if mean / median) [2.5-19] C: 11.1 (unclear if mean / median) [4.3-16.8]	D: 10 C: 22	D: 3.3 (unclear if mean / median) [0.36-10.3] C: 4.2 (unclear if mean / median) [1.58-9.6]	D: -0.44 (unclear if mean / median) [-3.2-1.9] C: 1.27 (unclear if mean / median) [-2-3.6]	D: 3.7 (unclear if mean / median) [2-7.7] C: 3.1 (unclear if mean / median) [2-7.4]	D: 32.6 (unclear if mean / median) [17.5-96] kg C: 47.3 (unclear if mean / median) [24.5-87.6]kg		Baseline	D: 1297 ± 586 C: 1721 ± 469		D: 33.9 ± 11 C: 38.1 ± 10		D: 81 ± 27.9 C: 106 ± 22.8	Not reported	Sig lower than control	No	N/A	N/A	N/A	N/A	N/A	N/A	N/A	N/A	N/A	N/A	N/A	N/A	When REE adjusted for FFM no difference between disease and control.	Not reported		Not reported		Not reported
Caminiti, 2017	Argentina	Yes	Cross sectional	N/A	N/A	No	N/A	Craniopharyngioma dx seen at Hospital clinic 2000-2012.	>21 yo	REE	No	IC- (CCM Express, MEDGRAPHICS).	N/A	BIA	39	12.2 (median) [2.5-19.1 ]	21	1.1 (median) [-2.6-10.3]	-0.9 (median) [-3.7-1.9]	2 (median) [-1.6-7.7]	31.5kg (median) [16.1-96kg]	Fifty-nine percent of patients (23/39) were obese. In relation to metabolic complications, 40% of patients had insulin resistance as measured by HOMA; 32% had dyslipemia (hypo-HDL and/or hypertriglyceridemia); and 50% of patients with an abdominal ultrasound had fatty liver	Baseline	5254 ± 2031				87 ± 27.9	Not reported	No control	No	N/A	N/A	N/A	N/A	N/A	N/A	N/A	N/A	N/A	N/A	N/A	N/A	No difference in RMR btw HW and OB pts	Not reported		Not reported		Not reported
Cohen, 2013	Canada	No	Cross sectional	N/A	Craniopharyngioma-related hypothalamic obesity. Resected craniopharyngioma.	Yes	Exogenous obesity	8–20 years of age, overweight and obese, previously treated for craniopharyngioma, and followed at The Hospital for Sick Children in Toronto; controls: children with exogenous obesity	other hypothalamic abnormalities or an underlying diagnosis of a cardiovascular abnormality. Patients taking medications that might affect autonomic activity were excluded or asked to hold the treatment for five half-lives before the day of the study visit	REE	No	open-circuit indirect calorimetry; VMax Encore (VIASYS Healthcare, Dublin, OH, USA)	N/A	BOD POD (Life Measurement Incorporated, Concord, CA, USA)	D: 16 C: 16	D: 16.5± 3.4 C: 15.6 ± 2.1	D: 8 C: 8				D1: 52.1 ± 12.5 kg D2: 59.7± 11.6 kg	Time from initial surgical treatment was at least 6 months. Known pituitary hormonal deficiencies were appropriately replaced before participation in the study	Baseline	D: 7018 ± 1287 C: 8569 ± 1350						Sig lower than control	No	N/A	N/A	N/A	N/A	N/A	N/A	N/A	N/A	N/A	N/A	N/A	N/A		Yes		Not reported		Not reported
Cowan, 1999	UK	Yes	Longitudinal	Growth hormone	D: Adolescents with Growth hormone deficiency (GHD), discontinued growth hormone (GH) treatment. D1: No GHD, on growth hormone D1A: Turners Syndrome D1B: Leri-Weil Syndrome D2: CraniopharyngiomaD3: Malignancy	Yes	Healthy controls	Adolescents with GHD discontinued GH treatment .		REE	No	Ventilated hood indirect calorimetry (Deltatrac II MBM-200 metabolic monitor; Datex, Helsinki, Finland)	N/A	DXA	D (Total): 11 D1: 5 D1A: 3 D1B: 1 D2: 1 D3:7 C: 10	D: 17.0 (median) [14.5-18.5] D1: 16.2 (median) [14.4-17.4] C: 16.8 (median) [16.5-17.1]	D: 4 D1: 4 C: 7	D: -0.7 (median) [-2.0-3.0] D1: -1.3 (median) [-3.5-0.5] C: 0.44 (median) [-1.1-1.4]	D: -1.2 (median) [-2.7-0.7] D1: -2.7 (median) [-2.7- -2.2] C: 0.32 (median) [-1.3-1.7]	median (range) D: 0.1 (median) [-2.1-1.3] D1: -0.1 (median) [-2.9- -1.2] C: 0.53 (median) [-1.2-1.9]	D: T1: 44.2 ± 14.1kg T2: 45.8 ± 13.7kg T4: 48.3 ± 12.6kg T5: 44.8 ± 15.0kg D1: T1: 32.0 ± 2.3kg T2: 33.0 ± 2.2kg T4: 33.1 ± 2.2kg T5: 33.4 ± 2.5kg C: T2: 48.0 ± 9.4kg	D: 7 had isolated GHD and 4 had multiple pituitary hormone deficiencies. GH deficiency was idiopathic in three cases, associated with a craniopharyngioma in one case, and in seven resulted from treatment for malignancy (astrocytoma, acute lymphoblastic leukaemia (two patients), nonHodgkin’s lymphoma, glioma, rhabdomyosarcoma, and medulloblastoma). C: 10 healthy postpubertal controls (three boys) …	T1: Before stopping GH T2: At discontinuation of GH T3: 2wks after stopping GH T4: 6mo after stopping GH T5: 1yr after stopping GH	D: T1: 6039 ± 1383 T2: 6065 ± 1353 T3: 5451 ± 1155 T4: 5345 ± 838 T5: 5507 ± 1339 D1: T1: 5174 ± 442 T2: 5341 ± 364 T3: 4943 ± 201 T4: 5257 ± 390 T5: 5005 ± 517 C: T2: 6332 ± 1036 T5: 6928 ± 1346	D T1: 106.8 ± 15.9 T2: 105.2 ± 14.1 T3: 95.9 ± 17.1 T4: 91.7 ± 17.9 T5: 90.4 ± 13.9 D1: T1: 122.3 ± 17.5 T2: 123.0 ± 7.4 T3:114.1 ± 13.1 T4: 114.7 ± 7.4 T5: 110.9 ± 14.0 C: T2: 98.4 ± 11.5 T5:105.7 ± 11.9	D: T1: 140.1 ± 15.0 T2: 136.9 ± 11.3 T3:125.6 ± 13.6 T4: 124.3 ± 15.8 T5: 125.1 ± 9.3 D1: T1: 168.2 ± 21.7 T2: 168.1 ± 11.7 T3:151.4 ± 9.7 T4: 160.2 ± 8.8 T5: 151.9 ± 19.6 C: T2: 140.4 ± 11.1 T5:150.8 ± 15.7				Sig lower than control	No	N/A	N/A	N/A	N/A	N/A	N/A	N/A	N/A	N/A	N/A	N/A	N/A	For 'comparison to control- see paper for various combinations depending on comparisons	Yes		Not reported		Yes
Kim, 2010	USA	Yes	Cross sectional	N/A	Obese Craniopharyngioma Children.	Yes	Obese children aged 7 or older, who were previously studied at the same center using the same protocols	>4 years old, treated for craniopharyngioma over a 5-year period at the Children’s Hospital of Philadelphia	Weight greater than 136 kg, non-ambulatory status, other systemic illness other than hypopituitarism	REE	No	Open; SensorMedics 2900, SensorMedics Corp, Yorba Linda, CA	N/A	DXA	D: 8 C: 90	D: 11.2 ± 1.7 C: 10.3 ± 1.4				D: 2.33 ± 0.32 C: 2.46 ± 0.46	D: 39.6 ± 12 kg C: 34.4 ± 9 kg	Obese subjects (n=8) had suprasellar involvement and were on adrenal and thyroid hormone replacement, and 38% were on growth hormone therapy 7/8 of obese subjects had diabetes insipidus 3/8 obese subjects on sibutramine as a weight loss agent, and one was on methylphenidate for attention deficit.	Baseline	D: 6441 ± 471 C: 6884 ± 139			WHO-predicted REE (as mean±SD, kcal/day), not as %predicted - D: 7562 ± 635 C: 6905 ± 168		WHO	Not reported	No	N/A	N/A	N/A	N/A	N/A	N/A	N/A	N/A	N/A	N/A	N/A	N/A		Yes	12hr overnight	Not reported		Not reported
Shaikh, 2008	UK	Yes	Cross sectional		D1: Hypothalamic obesity (HO) D1A: Craniopharyngioma D2A: Other tumour D2: Congenital hypopituitarism (CH)	Yes	SO, defined as obesity without any medical cause.	D1: Hypothalamic obesity (HO), defined as obesity secondary to a hypothalamic lesion or hypothalamic damage as a result of surgery, radiotherapy, or both, and at least one pituitary hormone deficiency. D2: Congenital hypopituitarism (CH) defined as children with at least one primary pituitary hormone deficiency, without evidence of a cranial tumor		REE	No	Deltatrac II (Datex-Ohmeda, Louisville, KY); ventilated hood.	N/A	DXA	D1: 18 D1A: 5 D1B: 13 D2: 13 C: 16	D1: 13.5 (6-18) D2: 8 (6-18) C: 11 (6-14)	D1: 11 D2: 5 C: 6	D1: 2.51 (0.6-4.5) D2: 1.94 (-1.8-5.9) C: 3.255 (2.0-5.1)	D1: 0.17 (-3.1-2.6) D2: -0.12 (-3.3-3.6) C: 1.40 (0.2-5.1)	D1: 2.71 (2.0-4.9) D2: 2.44 (-0.2-5.2) C: 3.205 (2.2-4.7)		D1: Glioma n = 5 Craniopharyngioma n = 5 Germinoma n = 3 Astrocytoma n = 3 Medulloblastoma n = 1 Retinoblastoma n = 1	Baseline	D1: 6968 D2: 6416 C: 8987						Sig lower than control	No	N/A	N/A	N/A	N/A	N/A	N/A	N/A	N/A	N/A	N/A	N/A	N/A		Yes	"Fasting subjects"	Not reported		Not reported
Simoneau-Roy, 2010	Canada	No	Cross sectional	N/A	Treated craniopharyngioma and hypothalamic obesity.	Yes	Children with exogenous obesity, matched for gender, age, Tanner stage of puberty and BMI	D: > 10 years, treated for craniopharyngioma with hypothalamic obesity, all growth hormone treated patients had to have >12 months growth hormone therapy prior to the study.	Exclusion criteria included presence of a known, but unrelated chronic illness that altered glucose homeostasis, serum lipids or adiposity, individuals taking pharmacological doses of glucocorticoids or other medication known to affect glucose or lipid metabolism	REE	No	Open circuit; VMax Encore, VIASYS Healthcare, Dublin, OH, USA	N/A	BIA	D: 15 C: 15	D: 15.5 ± 4.0 C: 15.1 ± 2.3	D: 8 C: 10			D: 2.2 ± 14.6 C: 2.1 ± 0.3	D: 37.0 ± 16.4 kg C: 39.2 ± 7.4 kg	D: Medications were desmopressin for diabetes insipidus, hydrocortisone, levo-thyroxine (all n=14), n=8 subcutaneous growth hormone, n=5 hormone replacement therapy for hypogonadotrophic hypogonadism. Duration of follow-up from diagnosis of craniopharyngioma 4.9 ± 3.0 years. All hypothalamic damage following tumour resection. n=10 metabolic syndrome, n=6 impaired glucose tolerance. C: n=3 metabol…	Baseline	D: 7787 ± 1609 C: 8122 ± 1208						No sig difference to control	No	N/A	N/A	N/A	N/A	N/A	N/A	N/A	N/A	N/A	N/A	N/A	N/A		Not reported		Not reported		Not reported
[truncated: 12 more columns]

## Sheet: Cystic Fibrosis
Paper	STUDY DESIGN AND INFORMATION														POPULATION CHARACTERISTICS (Baseline)								REE RESULTS										TEE RESULTS											Comments	REE - PART A: Were the minimal conditions for the measurement of RMR under met?
	Country	Is EE the primary research aim/question	Study Design	Intervention (intervention studies only)	Disease Sub-type (D)	Control (Yes / No)		Inclusion Criteria	Exclusion criteria	REE or TEE	Was REE measured during sleep?	REE: Indirect calorimetry information: open or closed circuit; name of machine; use of mask/canopy/Douglas bag	DLW: two point or multi point	Body comp measure order of Preference: Deterium;DXA BIA;Skinfolds (For EEE expressed for body comp measure)	Sample size	Age (years): mean ± SD mean (SEM) median (25,75) [range]	Gender (n, F)	Wt z score/SDS mean ± SD mean (SEM) median (25,75) [range]	Ht z score/SDS mean ± SD mean (SEM) median (25,75) [range]	BMI z score/SDS mean ± SD mean (SEM) median (25,75) [range]	FFM (kg/%)- mean ± SD mean (SEM) median (25,75) [range] (Preference for kg over % if both reported) For Body comp Deterium DXA BIA Skinfolds	Population characteristics: relevant disease characteristics	Measurement timepoints	REE/day (kJ) mean ± SD mean (SEM) median (25,75) [range]	REE/kg/day (kJ) mean ± SD mean (SEM) median (25,75) [range]	REE/kg FFM/day (kJ) mean ± SD mean (SEM) median (25,75) [range]	Other measures (If REE reported in a different way / results recorded graphically, indicate here)	Percent predicted (%) mean ± SD mean (SEM) median (25,75) [range]	Equation for % predicted	Comparison to controls	Was there an equation generated to predict REE?	Equation	Measurement timepoints	TEE/day (kJ) mean ± SD mean (SEM) median (25,75) [range]	TEE/kg/day (kJ) mean ± SD mean (SEM) median (25,75) [range]	TEE/kg FFM/day (kJ) mean ± SD mean (SEM) median (25,75) [range]	Other measures	Percent predicted (%)	Comparison to controls	AEE = (TEE-RMR) (kJ) mean ± SD mean (SEM) median (25,75)	PAL= (TEE/RMR) mean ± SD mean (SEM) median (25,75)	Was there an equation generated to predict TEE?	Equation		1. Fasting period of a minimum 5 hours before measurement?	Comment	2. Abstinence of moderate physical activity for at least 2h or vigorous physical activity for at least 14h before measurement?	Comment	3. Were the environmental conditions thermal-neutral (room temp of 20-25C, 68-77F)?
							Control Type (C)
Agostoni, 2016	Italy	Yes	Cross sectional	N/A	D1: Respiratory insufficiency D2: Kidney disease D3: Rheumatic disease D4: CF D5: Blood disease D6: Gastrointestinal disease D7: Neurological disease D8: Infectious disease D9: Slow growth	No	N/A		All:RQ <0.67 or >1.3; need of supplemental oxygen; inability to maintain at least 4hrs fasting state.Nephrology Unit:nephrotic syndrome; tx with intravenous methylprednisolone; kidney transplantation; hemodialysis or peritoneal dialysis with acute disease. ER Unit: gas leaking >10% and fraction of inspired oxygen (FIO2) >40%; FIO2 > 40%	REE	No	open-circuit indirect calorimeter (Vmax 29, Sensor Medics, Yorba Linda, CA).	N/A		D (Total): 236 D1: 81 D2: 51 D3: 32 D4: 18 D5: 17 D6: 16 D7: 12 D8: 6 D9: 3	Age of total sample only available D: [0.04 to 17.7] 50th percentile: 6.6 25th percentile: 0.8 75th percentile: 11.4	D: 113	Weight-for-age (SDS WHO ) n=152 50th pc: -0.74 25th pc: -1.67 75th pc: 0.16	Height-for-age (SDS WHO ) n= 157 50th pc: -0.72 25th pc: -1.49 75th pc: 0.12	BMI-for-age (SDS WHO ) n= 236 50th pc: -0.33 25th pc:1.20 75th pc: 0.69		Caucasians 85% of total n; 89% spontaneously breathing. Reasons for Repsiratory insufficiency (RI)(n=81); kidney disease (n=51); rheumatic disease (n=32); cystic fibrosis (n=18); blood disease (n=17); gastrointestinal disease (n=16); neurological disease (n= 12); infectious disease (n=6); slow growth (n=3).	Baseline	3741 (1751, 5497)				D: Mean ± SD difference between the estimated and measured REE and (50th,25th,70th) % difference. WHO: 4±979 kj/day; (-2,-16,25) Harris-Benedict: 343 ±1196 kj/day (8,-9,65) Schofield weight: 8 ± 900 kj/day (-1,-14,25) Schofield weight and height: 8 ± 895 kj/day (-2,-14,22) Oxford: 21 ± 925 kj/day (-2,-14,24)	WHO, Schofield, Harris-Benedict, Oxford	No control	No	N/A	N/A	N/A	N/A	N/A	N/A	N/A	N/A	N/A	N/A	N/A	N/A		Yes		Not reported		Not reported
Allen, 2003	UK	Yes	Cross sectional	N/A	N/A	Yes	Unrelated well children of similar age and pubertal status with no known medical condition were recruited from families and friends of hospital staff as unaffected controls.	CF		REE		Purpose built indrect calorimeter	N/A	Skinfold thickness	D: 134 C: 100	D (M): 10.6 ± 3.6 (male) D (F): 10.7 ± 3.8 (female) C (M) 9.9 ± 3.3 (male) C (F): 10.6 ± 3.7 (female)	D: 66 C: 49	D (M): –0.4 ± 1.1 D (F):–0.1 ± 1.2 C (M): 0.1 ± 1.0 C (F): 0 ± 0.9	D (M): –0.4 ± 1.2 D (F): –0.1 ± 1.1 C (M): 0.3 ± 0.9 C (F): 0.2 ± 0.9	n/a	D (M): 27.8 ± 10.2 kg D (F): 27.2 ± 8.7 kg C (M): 28.5 ± 12.5kg C (F): 27.5 ± 8.0kg	Childen with CF generally well, none had Gtube feeds or total parenteral nutrition, or recent (within one month) or current pulmonary exacerbations.	Baseline	D (M): 5693 ± 1215 D (F): 5482 ± 1042 C (M): 5520 ± 1252 C (F): 4958 ± 664				D: compared with controls. CF had a higher REE than controls (107.2 ± 10.4% of predicted from controls, P < .001). Females with CF had REE measurements of 110.6 ± 11.2% of predicted from controls, P < .001 compared with males who were 103.8 ± 8.5% of predicted from controls, P < .02). C:males and females was on average 104.5 ± 9.9% and 103.1 ± 8.0% of predicted from Schofield equations,	Schofield	Sig higher than control	No	N/A	N/A	N/A	N/A	N/A	N/A	N/A	N/A	N/A	N/A	N/A	N/A		Yes	overnight	Not reported		Not reported
Ashley, 2001	Australia	Yes	Cross sectional and longitudinal cohort; test retest study	N/A	D1: CF, short term reproducibility study D2: CF, long term reproducibility study	Yes	Healthy children without CF	Diagnosis of CF based on sweat chloride levels consistently greater than 60 mmol=l and, in 27 (87%) children, confirmed by genotyping		REE	No	Open-circuit, indirect calorimetry system, specifically designed for use within the paediatric population.	N/A	skinfolds	D1:31 D2: 14 C: 32	D1: 12.8 ± 3.5 D2: 9.0 ± 3 C: 12.2 ± 2.3	D1: 20 D2: 9 C: 18	D1: -0.66 ± 1.1 D2: n/a C: 0.79 ± 3.7	D1: -0.30 ± 1.6 D2: n/a C: 0.41 ± 0.92		D1: 32.4 ± 11.3 kg D2:24.0 ± 9.0 kg C: 34.6 ± 10.0 kg		Baseline (1st measure taken)	D1: 6240 ± 1280 D2: 5140 ± 1140 C: 6040 ± 956				D1: 115 ± 10.5 D2:112± 9 C: 104 ± 10.1	Schofield	Not reported	No	N/A	N/A	N/A	N/A	N/A	N/A	N/A	N/A	N/A	N/A	N/A	N/A	REE reported for D and C group however not compared.	Yes		No		Not reported
Barclay, 2007	Australia	Yes	Cross sectional	N/A	N/A	Yes	Unrelated healthy Caucasian females of a similar age, with no known medical condition, were recruited through families and friends of hospital staff as controls.	Caucasian females CF aged 5–18 yo generally well, that is, no change in respiratory symptoms in preceding month,	febrile,taking any medications in the 12 h before REE. CF: PS, poor pulmonary function (forced expiratory volume (FEV1) <50% predicted), a pulmonary exacerbation in past 4 weeks or liver disease including post-transplant.	REE	No	open circuit, flow through, ventilated hood indirect calorimeter (Datex Deltatrac II Metabolic monitor, Datex Engstrom, Helsinki, Finland).	N/A	Skinfolds	D: 56 C: 63	D: 10.5 ± 3.8 C: 11.5 ± 3.7	D: 56 C: 63	D: -0.5 ± 1.0 C: 0.3± 0.9	D: -0.5 ± 1.2 C: 0.3± 1.0	D: -0.3 ± 0.9 C: 0.2 ± 0.9	D: 6.1 ± 4.3 kg C: 10.5 ± 8.1 kg	None of the girls with CF had diabetes or were on enteral nutrition	Baseline	D: 4699 ± 1182 C: 4741 ± 1136						Sig higher than control	No	N/A	N/A	N/A	N/A	N/A	N/A	N/A	N/A	N/A	N/A	N/A	N/A		Yes		Not reported		Not reported
Beghin, 2003a	France	Yes	Intervention	IV anti-Pseudomonas aeruginosa antibiotic therapy (IVAT).	N/A	No	N/A	Chronically colonized with Pseudomonas aeruginosa (the presence of Pseudomonas aeruginosa in three consecutive sputum analyses over a 6-mo period.	Cardiac insufficiency, cardiac rhythm abnormalities, treatment with beta-blockers, oxygen therapy, lung transplantation,required hospitalization, treatment with corticosteroids, or presented with any acute condition (such as extra-pulmonary infection) known to interfere with energy expenditure (EE), during the study period	REE	No	Deltatrac II (Datex Instrumentation Corporation, Helsinki, Finland) Indirect calorimtery	N/A	Mean of skinfolds and BIA was used	16	12.1 ± 2.3	7				26.7 ± 6.5 kg		Baseline	5295 ± 909						No control	No	N/A	N/A	N/A	N/A	N/A	N/A	N/A	N/A	N/A	N/A	N/A	N/A		Yes		Not reported		Not reported
Bines, 2002	Australia	Yes	Cross sectional	N/A	N/A	Yes	Healthy infants, recruited from community.	Diagnosis of CF confirmed by identifying homozygosity for the ∆F508 deletion or a sweat chloride concentration of ≥60 mmol/L.		REE & TEE	Yes	Deltatrac 11 Metabolic Monitor (Datex Instrumentarium Corp, Helsinki, Finland) with the pediatric mixing chamber and infant perspex hood.	Multi point	2H-isotope dilution method	D:45 C: 23	Weeks D: 6 ± 3.2 C: 3.08 ± 0.50	D: 18 C: 7						Baseline	D: 995 ± 380 C: 1154 ± 245 SMR	D: 230 ± 52 C: 216 ± 24	D: 258 ± 46 (n=13) C: 278 ± 40 (n=13)				No sig difference to control	No	N/A	Baseline	D: 1463 ± 478 (n=11) C: 1887 ± 409 (n=14)	D: 318 ± 70 (n=11) C: 356 ± 81 (n=14)	D: 407 ± 129 (n=11) C: 448 ± 101 (n=14)			No sig difference to control			No	N/A	Compared with control compound ∆F508 heterozygote subjects had a higher SMR/kg body weight. However, when SMR was expressed per kg FFM or surface area, this difference was no longer significant.	No		Not reported		Not reported
Bowler, 1993	UK	Yes	Cross sectional	N/A	N/A	Yes	Genetically unrelated, healthy controls.	CF		REE	No	IC Datex Deltatrac Metabolic Monitor, Datex Instrument Corporation).	N/A	Skinfolds	D:16 C: 11	D: 13.6 ± 0.8 C: 14.7 ± 1.1	D: 10 C: 8				Reported as 'muscle mass' individual data reported D: [12.2-23.4 kg] C: [14.2-29.5 kg]	The subjects had mild chest disease, no clinical or biochemical evidence of liver disease, and no recorded glucose intolerance as evidenced by a random glucose of greater than 8-0 mmol/l. All patients were studied at a time when their chest symptoms were well controlled.	Baseline	reported as kj/min so converted to day x1440 mins D: 5659.2 (0.13) C: 5529.6 (0.16	reported as kj/hr/kg so converted to day x24hrs D: 140.4 (0.22) C: 4.65 (0.19)	reported as kj/hr/kg 'muscle mass' so converted to day x24hrs D: 355.2 (0.4) C: 278.4 (0.4)		D: 106.8 (1.9) C: 95.7 (1.6)	Harris Benedict	No sig difference to control	No	N/A	N/A	N/A	N/A	N/A	N/A	N/A	N/A	N/A	N/A	N/A	N/A	When corrected for bodywt, muscle mass and SA REE greater in CF pts	Yes	12 hours	Not reported		Not reported
Bronstein, 1995	USA	Yes	Cross sectional	N/A	Presymptomatic	No	N/A	Identified as having cystic fibrosis through a statewide newborn screening program.		TEE	N/A	N/A	Multi point	Isotope dilution	D: 18	Months D: 2.56 ± 0.55		D: -0.49 ± 0.75	D: -0.66 ± 0.76		D: 15.8 ± 6.9%	none of the infants were receiving medications or had clinically apparent pulmonary disease or infection (10 were homozygous for the AF508 mutation, 7 were heterozygous for the AF508 mutation, and 1 infant did not carry the AF508 mutation)	N/A	N/A	N/A	N/A	N/A	N/A	N/A	N/A	N/A	N/A	Baseline	D: 1676 ± 656	D: 330 ± 66	D: 394 ± 76	TEE also converted to Z scores; but didn't differ significantly except kcal/kg/day		No control			No	N/A	fasted only for at least 2.5 hours pre DLW dose	N/A	N/A	N/A	N/A	N/A
Buchdahl, 1988	UK	Yes	Cross sectional	N/A	N/A	Yes	Healthy subjects.	CF where diagnosis with sweat sodium >70 mmol/l measured from a weight of sweat >100 mg.		REE	No	Ventilated hood, make and model not reported	N/A	Skinfolds	D: 23 C: 42	D: 10.78 (mean) [5.29-17.33] C: 10.14 (mean) [4.19-15.46]		D: -0.70 (mean) [-2.83-2.31] C: 0.08 (mean) [-2.40-2.91]	D: -0.42 (mean) [-2.55-1.71] C: 0.37 (mean) [-1.49-2.08]		D: 26 (mean) [12.9-54.9 kg] C: 27.2 (mean) [14.3-53.2 kg] (LBM)	No child was studied if acute chest infection, while pyrexial, or while receiving intravenous antibiotics or oral corticosteroids. 20/ 23 subjects took enzyme-replacement therapy. 8 had chronic pulmonary colonization with Pseudomonas and took regular nebulized antipseudomonal antibiotics.	Baseline	D1: 4760 (pre-pubertal) D2:5730 (pubertal) D3:6820 (post pubertal) C1:4390 (pre-pubertal) C2:5960 (pubertal) C3: 6600 (post pubertal)						Sig higher than control	Yes	Equations appear to have been generated from control data; paper is a bit unclear..	N/A	N/A	N/A	N/A	N/A	N/A	N/A	N/A	N/A	N/A	N/A		Yes		Not reported		Not reported
Burdet, 1999	Switzerland	Yes	intervention	Intravenous antibiotic therapy.	N/A	No	N/A	CF children >8 years and hospitalised for elective intravenous antibiotic therapy		REE	No	IC- Deltatrac, Datex Instrumentarium, Helsinki, Finland)	N/A	Skinfolds	12	15.9 ± 6.1 [9-25]	7				35.4 ± 13.2 kg	All patients were chronically colonised by Staphylococcus aureus, Pseudomonas aeruginosa, or both. None of the patients presented an exacerbation of the symptoms related to CF at the beginning of the study, and none was suering from diabetes, thyroid dysfunction, renal failure, cancer, or chronic diseases other than CF. All were afebrile during the measurements	Baseline	5743 ± 999		172 ± 32				No control	No	N/A	N/A	N/A	N/A	N/A	N/A	N/A	N/A	N/A	N/A	N/A	N/A	Only extracted baseline REE, not post intervention	Yes		Not reported		Not reported
Burghard, 2020	Netherlands	Yes	Prospective Cohort	N/A	N/A	No	N/A	heterozygous for S1251N mutation, All individuals started a regimen of ivacaftor (two times/day 150 mg) before July 2015		REE	No		N/A	DXA	7	15.4 ± 5.8		19.7 ± 0.7	18.5 ± 0.8	19.9 ± 0.4	34.9 ± 13.9kg		T1: Pre-ivacaftor T2: Post-ivacaftor	T1: 8221 ± 1279 T2: 7322 ± 2219			No sig difference b/w pre and post			No control	No	N/A	N/A	N/A	N/A	N/A	N/A	N/A	N/A	N/A	N/A	N/A	N/A		Yes	8h	Not reported		Not reported
Davies, 2002	USA, UK	Yes	Longitudinal 2mo, 6mo, 12mo	N/A	N/A	Yes	TEE and body composition data from control infants in the UK were obtained using methods identical to those described above. The control population consists of data from cross-sectional studies at each age of the study. (Davies et al, 1989, 1997)	Infant be < 3 months of age at the time of enrollment, asymptomatic for lung disease, free of respiratory infection and hence not using bronchodilators or antibiotic therapy prior to the first study period.	Small for gestational age or who experienced meconium ileus.	TEE	N/A	N/A	Multi point	O18 dilution space	D: T1: 12 T2: 9 T3: 9 C: T1: 50 T2: 37 T3: 20	Months D: T1: 2.1± 0.8 T2: 5.8 ± 0.4 T3: 12.4± 1.3 C: T1: 2.5±0 .1 T2: 5.9± 0.2 T3: 12.0± 0.3	D: T1: 4 T2: 6 T3: 6 C: T1: 29 T2: 24 T3: 8	D: T1: -0.49± 0.5 T2: -0.76 ± 0.6 T3: -0.83± 0.68 C: T1: n/a T2: n/a T3: n/a			D: kg T1: 4.0± 0.6 T2: 5.2 ± 0.7 T3: 7.3± 0.8 C: kg T1: 4.4±0 .7 T2: 5.6± 0.8 T3: 7.1± 1.0		N/A	N/A	N/A	N/A	N/A	N/A	N/A	N/A	N/A	N/A	T1: 2mo T2: 6mo T3:12mo	D: T1: 1686± 384 T2: 2803 ± 481 T3: 3585± 1384 C: T1: 1644±410 T2: 2493± 397 T3: 3372± 740	D: T1: 348 ± 76 T2: 435 ± 95 T3: 454± 77 C: T1: 297±75 T2: 329± 51 T3: 356± 76	D: T1: 420 ± 83 T2: 563 ± 51 T3: 562 ± 110 C: T1: 380 ± 90 T2: 451 ± 65 T3: 475 ± 97			Sig higher than control			No	N/A	Note for column AN: TEE same as control at 2mo, however greater than controls at 6 and 12mo.	N/A	N/A	N/A	N/A	N/A
Duggan, 1996	UK	Yes	Case Series	N/A	N/A	No	N/A			REE	No	Deltatrak Metabolic Monitor (Datex Instrumentarium Corp, Helsinki Finland	N/A		4	7.2 ± 1.4	3						Baseline		255 ± 25					No control	No	N/A	N/A	N/A	N/A	N/A	N/A	N/A	N/A	N/A	N/A	N/A	N/A		Yes	Overnight	Not reported		Not reported
Fung, 1999	USA	Yes	Cohort	N/A	N/A	No	N/A	CF >6mo of age, with panc insuffic, and on rhDNase	Gtubes, cepacia or other chronic diseases such as IDDm, or hosp within 2 week sof baseline data collection	REE	No	open circuit indirect calorimetry, Sensor Medics2900Z, SensorMedics, YorbaLinda, CA	N/A	Skinfolds	26	11.5 ± 2.9	10	B: -0.67 ± 0.86 T1: -0.72 ± 0.93 T2: -0.72 ± 0.91	B: -0.67 ± 1.04 T1: -0.67 ± 1.06 T2: -0.72 ± 1.10		32.1 ± 13.9 kg (2 skinfolds) 31.1 ± 12.7 kg (4 skinfolds) 12.0 ± 3.8% ( 2 skinfolds) 14.1± 4.7 % ( 4 skinfolds)	Only 21 pts moved beyond baseline data. CF diagnosis confirmed by 2 sweat tests, PI by school trypsin and 72hr fecal fat analysis.	B: Baseline T1: 2 mo T2: 6mo	B: 5576 ± 1442 T1: 5702 ± 849 T2: 5798 ± 1843	B: 163 ± 32 T1: 165 ± 33 T2: 161 ± 31			B; 106± 8 T1: 107 ± 12 T2: 107± 12	FAO/WHO UNU 1985 equations	No control	No	N/A	N/A	N/A	N/A	N/A	N/A	N/A	N/A	N/A	N/A	N/A	N/A		Yes		Not reported		Not reported
Girardet, 1994	France	Yes	Case control	N/A	N/A	Yes	Age matched controls	Age, 1yr, diagnosis CF, no resp disease, no clnical evidence of infection or anemia,		REE	No	Sensor medics, Anheim, CA, USA leakproof canopy on head.	N/A	Skinfolds	D: 8 C: 10	Months D: 4.21 ± 2.04 C: 3.95 ± 2.22	D: 4 C: 4				D: 4.45 ± 1.00 kg C: 4.95 ± 1.13 kg		Baseline	D: 1907 ± 381.3 C: 1730.1 ± 528.2	D: 372.9 ± 43.0 C: 283.8 ± 26.2	D: 433.0 ± 47.5 C: 344.4 ± 35.0				Sig higher than control	No	N/A	N/A	N/A	N/A	N/A	N/A	N/A	N/A	N/A	N/A	N/A	N/A		Yes	6h	Not reported	Infants	Not reported
Groleau, 2014a	USA	Yes	Intervention, randomised control trial (RCT)	Choline rich lipid matirix.	N/A	No	N/A	CF and pancreatic insufficiency	FEV1<40%, residual panc lipase activity, liver disease or other chronic conditions.	REE	No	Open; Sensor Medics2900Z, SensorMedics, YorbaLinda, CA	N/A	DXA, skinfolds	63	10.6 ±2.9	27	-0.4 ±0.7	-0.5 ± 0.9	-0.2 ± 0.7	26.3±9.4 kg	20 participants received intervention, 32 placebo.	B: Baseline T1: 3 mo T2: 12 mo	B: 5434 ± 1070 T1: 5580 ± 1087 T2: 5656 ± 1154				B: 108.5± 8.3 T1: 108.9 ±7.8 T2: 106.5 ±8.5	Schofield		No	N/A	N/A	N/A	N/A	N/A	N/A	N/A	N/A	N/A	N/A	N/A	N/A	No raw data of REE of placebo vs intervnention groups, but report no diff between groups.	Yes	12 hr fast	Yes		Not reported
Grunow, 1993	Canada	Yes	Cross sectional	N/A	N/A	Yes	Seven healthy adolescents who were matched for gender, age, height, and weight served as control subjects.	Cf, FEV1 >65%		REE	No	open circuit indirect calorimetry, model 2900, Sensor Medics, Anaheim,Calif	N/A	Skinfolds	D: 8 C:7	D: 14 ± 1.33 C: 13.5 ± 1.69	D: 8 C:7				D: 34.05 ± 7.19 kg C: 36.07 ± 3.86 kg		Baseline				REE as kcal/min D: 1.11 ±0.11 C: 0.95 ± 0.05 Also measured EE at various levels of activity	D: 122.26 ±13.83 C: 104.43 ± 9.66	WHO equation	Sig higher than control	No	N/A	N/A	N/A	N/A	N/A	N/A	N/A	N/A	N/A	N/A	N/A	N/A		Yes	12-14 hr overnight fast	Not reported		Not reported
Hardin, 2001	USA	No	RCT	Growth hormone (GH)	D1: No GH D2: On GH	No	N/A	Child <10th centile for ht and wt, tanner stage 1and adequate calorie intake.	History of glucose intolerance, CFRD, Infection, wtloss> 3% in 3 /12, stweoids, hospitalisation or poor adherance.	REE	No	Metascope, Cybermedics, Denver. Colo	N/A	DEXA	D1: 9 D2: 10	D1: 11.4 ± 1.3 D2: 10.2 ± 1.7	D1: 4 D2: 5	D1: -1.57 ± 0.3 D2: -1.64 ± 0.4	D1: -0.64 ± 0.6 D2: -0.52 ± 1.4				Baseline		D1: 196.46 ±33.44 D2: 204.82 ± 41.8					No control	No	N/A	N/A	N/A	N/A	N/A	N/A	N/A	N/A	N/A	N/A	N/A	N/A		Not reported		Not reported		Not reported
Johnson, 2006	USA	Yes	Cross-sectional	N/A	N/A	Yes	Age, gender, developmentally matched controlls from community.	D: clinically stable CF patients aged 8-21. Ability to perform CPET, FEV >50% for 2 years before enrollment, no hibstory of diabetes, liver dysfunctio or hetaposplenomegaly, no contraindication to participation.		REE	No	Sensormedics 2900	N/A		D: 11 C: 13	D: 12.7 C: 11.2	D: 5 C: 5						Baseline	D: 5823 ± 0 C: 5392 ± 0			No sig difference in EE after intervention with exercise and either dietary regime (Carbohydrate, Lipid)			No sig difference to control	No	N/A	N/A	N/A	N/A	N/A	N/A	N/A	N/A	N/A	N/A	N/A	N/A		Yes		Not reported		Not reported
Kane, 1991	USA	Yes	Cross-sectional	N/A	D1: Mild CF D2: Advanced lung disease	No	N/A	D1: no history of hospital admission for treatment of pulmonary disease, sputum culture with normal flora or staph aureus but not pseudomonas aeruginosa, Brasfield chest x-ray score >20, pulmonary function test <8 D2: Pulmonary function test >8, sputum containing P.aeruginosa, history of multiple admissions to hospital for treatment, Brasfield chest x-ray film score <18.		REE	No	MGM II, Utah Medical, Lehi, UT, USA	N/A	Skinfolds	D1: 8 D2: 8	D1: 13.9 ± 1.8 D2: 18.4 ± 1.1							Baseline	D1: 4970 ± 472 D2: 6801 ± 397			D2 sig higher than D1	D1: 97 ± 6 D2:117 ± 5	Harris-Benedict	No control	No	N/A	N/A	N/A	N/A	N/A	N/A	N/A	N/A	N/A	N/A	N/A	N/A		Yes	Overnight	Not reported		Not reported
Kien, 1995	USA	No	Intervention	Tolbutamide	N/A	Yes	Free of overt infection, afebrile, off antibiotics for minimum 10 days	Non-diabetic, pre-pubertal, CF patients requireing oral PERT, glucose tolerance.		REE	No	Face mouthpiece, 2-way, non-re breathing valve, Douglas bags.	N/A	Deterium	D: 8 C: 5	D: 9.1 ± 1.9 C: 9.0 ± 1.6	D:1 C:3						Baseline				REE/kg/FFM/min higher in CF but not significant.			No sig difference to control	No	N/A	N/A	N/A	N/A	N/A	N/A	N/A	N/A	N/A	N/A	N/A	N/A		Not reported		Not reported		Not reported
Magoffin, 2008	Australia	Yes	Case series	N/A	N/A	No	N/A	5-18 yrs, CF, recruited b/w 1993-1998.		REE		Purpose built indirect calorimeter	N/A	Skinfold thickness	B: 86 (Baseline) 1yr: 78 2yr: 64	B: 10.3 ± 2.9	B: 40	B: -0.2 ± 1.2	B: -0.2 ± 1.1		B: 27.0 ± 8.0 kg	PI: 70/86; acute infection: 33/86; liver disease: 19/86.	B: Baseline T1: 1 yr T2: 2yr	B: 5531 ± 973 T1: 5943 ± 1021 T2: 6100 ± 941			Sig. diff in unadjusted REE between 3 timepoints. % predicted was sig. lower in males compared to females at all 3 timepoints.	B: 106.4 ± 8.7 T1: 108.2 ± 9.4 T2: 106.7 ± 9.0 *No sig diff over time	Equations generated from control data set	No control	No	N/A	N/A	N/A	N/A	N/A	N/A	N/A	N/A	N/A	N/A	N/A	N/A	Links to data from Allen 2003	Yes		Not reported		Not reported
Marin, 2004	Chile	Yes	Cross sectional	N/A	N/A	Yes	Healthy age, sex matched, SES and nutrition status	CF, clinically stable (not dependent on oxygen, no acute infection).		REE		Open-circuit, model 2900, Sensor Medics Corp	N/A	Deterium dilution	D: 15 C: 15	D: 8.2 ± 3.8 C: 7.9 ± 3.2	D: 6 C: 5	N/A	D: -0.7 ± 1.1 C: -0.64 ± 0.9	Wt for Ht z score D: 0.4 ± 1.2 C: 0.2 ± 1.2	D: 22.0 ± 7.3 kg C: 20.0 ± 6.2 kg	80% PERT; no meds or brochodilators on day of REE; free from cough, fever or resp infection	N/A	D: 4710 ± 900 C: 4630 ± 800	D: 190 ± 60 C: 220 ± 50	D: 220 ± 40 C: 230 ± 30		D: 105 C: 103 Measured REE not sig. different to predicted	FAO/WHO equations	No sig difference to control	No	N/A	N/A	N/A	N/A	N/A	N/A	N/A	N/A	N/A	N/A	N/A	N/A		Yes		Yes		Not reported
Morton, 1988	Canada	No	Case series	N/A	N/A	No	N/A	Severely affected by CF		REE	No	Douglas bag, two way valve	N/A		6	11							T1: Day 1-2, T2: Day 9-10		T1: 193 ± 13 T2: 187 ± 5		No sig diff between times			No control	No	N/A	N/A	N/A	N/A	N/A	N/A	N/A	N/A	N/A	N/A	N/A	N/A		Yes	Overnight	Not reported		Not reported
Murphy, 1995	USA	Yes	Case series	N/A	N/A	No	N/A	Preadolescent, afebrile, not in pulmonary distress	<3 years	REE	No	Metabolic Cart (MMC Horizon System, Sensor Medics, Anaheim, Calif)	N/A		31	[3.25-12.75]	10	-0.029±1.0	-0.758±1.08				Baseline	4840 ± 974			Significantly higher than predictive equations	HB: 113 CFCCE: 108	Harris Benedict CF consensus Committtee Equations	No control	No	N/A	N/A	N/A	N/A	N/A	N/A	N/A	N/A	N/A	N/A	N/A	N/A		Yes		Not reported		Not reported
Naon, 1993	USA	Yes	Case series	N/A	N/A	No	N/A	Diagnosis of pulmonary exacerbation	Oxygen dependent, had pneumothoraz, diabetes or hemoptysis. Receiving corticosteroids or oral bronchodilators	REE	No	2900 Horizon System Metabolic Measurement Cart (Sensormedics Corporation, Yorba Linda, Cal)	N/A	Skinfolds	13	11.0±7.9	10						T1: Admission T2: Mid hospitalization T3: Discharge	T1: 4155 ± 1300 T2: 3741 ± 1137 T3: 3348 ± 1020	T1: 186 ± 38 T2: 168 ± 45 T3: 141 ± 36	T1: 217 ± 42 T2: 197 ± 51 T3: 171 ± 40	Significant decrease throughout hospitalisation			No control	No	N/A	N/A	N/A	N/A	N/A	N/A	N/A	N/A	N/A	N/A	N/A	N/A		Yes	Overnight	Not reported		Not reported
O'Rawe, 1992	UK	Yes	Cross-sectional	N/A	D1: CF with genotype F508/F508 D2: CF with genotype F508/N D3: CF with genotype N/N C	Yes	Healthy control subjects			REE	No	Datex Metabolic Monitor, Datex Instrucmentation Corporation, Helsinki, Findland	N/A	Skinfolds	D1: 31 D2: 29 D3: 18 C: 30	D1: 13.0 D2: 9.7 D3: 10.9 C: 14.9	D: 26						Baseline				Sig higher in D1. Differences between patient groups significant	D1: 121 D2: 109 D3: 104 C: 101	Harris-Benedict	Not reported	No	N/A	N/A	N/A	N/A	N/A	N/A	N/A	N/A	N/A	N/A	N/A	N/A		Yes	12 h	Not reported		Yes
Reilly, 1999a	UK	Yes	Case series	N/A	N/A	No	N/A	Not stated	Diabetic, non-compliant, unwell	REE & TEE	No	Deltratrac (Datex Corporation, Helsinki, Finland), Ventilated hood	Multi point		15	10.0 ± 2.4	6						Baseline	5680 ± 1980			Predicted sig lower than measured		WHO	No control	No	N/A	Pre-dose, Day 1, Day 14	9350 ± 1930			No sig diff between measured and predicted		No control			No	N/A		Yes	Overnight	Not reported		Not reported
Reilly, 1999b	UK	Yes	Case series	N/A	N/A	No	N/A	D1: Acute respiratory exacerbation D2: Stable		REE & TEE	No	Deltratrac (Datex Corporation, Helsinki, Finland), Ventilated hood	Multi point	BIA	14	9.9 ± 2.4			-0.59±1.15	-0.22±0.78			Mean of 2-3 occasions when child was well and 5 occasions during exacerbation		D1: 187 ± 33 D2: 184 ± 27		Not significant between stable and exacerbation			No control	No	N/A	Day 1, 13 and 14		D1: 290 ± 72 D2:305 ± 59		Higher than UK estimated average requirements for children of same sex and age					No	N/A		Yes	Overnight	Not reported		Not reported
Selvadurai, 2003	Canada	Yes	Cross Sectional	N/A	N/A	Yes	Female teammates of the girls with CF, matched for age and pubertal stage, same training activities and sports as D	D: Girls with CF, >14 years with 'mild' CF disease, participationg in representative elite level sport (regional/state level). Mild - normal pulmonary functoin tests and Shwachman score of >90	Pulmonary exacerbation in 3 months preceding test	REE	No	Ventilated hood	N/A		16	D: 15.0±1.8 C: 14.9±1.7	16	D: 0.07±0.04 C:0.10±0.05	D:0.08±0.06 C:0.12±0.10	D: 18.9±1.8 C:19.3±1.1	D:40.6 ± 3.7 kg C:42.1 ± 3.4 kg		Baseline	D: 6159±952 C: 5689±363		D:8.25±1.1 C:7.17±0.9				Sig higher than control	No	N/A	N/A	N/A	N/A	N/A	N/A	N/A	N/A	N/A	N/A	N/A	N/A	Measured with physical activity, daily activity levels also higher in CF pt	Yes	Overnight	No		Not reported
Shepherd, 1998	UK	Yes	Cross sectional	N/A	N/A	Yes	C1: Healthy infants matched for age C2: Healthy infants matched for weight C3: Healthy infants matched for age and weight	D: Infants <24 months, diagnosed by neonatal screening, clinically stable, free of respiratory infection, no evidence of chronic lung disease, undergoing treatment at home		TEE	N/A	N/A	Multi point	N/A	D: 9 C1: 9 C2: 9 C3: 9	Months D: 17.73 ± 5.72 C1: 17.59 ± 7.13 C2: 13.44 ± 4.66 C3: 17.04 ± 6.23	D: 5 C1, C2 & C3: Not stated					D: Treatment at home: physiotherapy (n= 9), PERT (n=7), dietary supplements (n=8), no antibiotics. Underweight (n=2) patients, previous treatment for respiratory infection (n=2)	N/A	N/A	N/A	N/A	N/A	N/A	N/A	N/A	N/A	N/A	Baseline	D: 3971 ± 477 C1: 3662 ± 907 C2: 3168 ± 577 C3: 3653 ± 853	D: 410 ± 67 C1: 330 ± 46 C2: 322 ± 48 C3: 359 ± 33				Sig higher than control			No	N/A		N/A	N/A	N/A	N/A	N/A
Shepherd, 2001	Australia	Yes	Cross sectional	N/A	N/A	Yes	Healthy age-matched control subjects	D: Clinically stable CF	D: Severely ill, oxygen dependent or clinically diabetic	REE	No	Sensormedics 2900 Calorimeter (Yorba Linda, CA, USA)	N/A	Skinfold thickness	D: 30 C: 18	D: 13.07 (0.55) C: 12.56 (1.25)	D: 18 C: 12	D: -0.87 (0.14) C: 0.38 (0.2)	D: -0.79 (0.17) C: 0.98 (0.16)		D: 31.87 (1.89) kg C: 36.48 (3.49) kg	D: All pancreatic insufficiency, receiving PERT and vitamin supplements	Baseline	D: 6,460 (0.29) C: 5,540 (0.34)				D: 119.3 (3.1) C: 103.6 (5.0)	Schofield	Sig higher than control	No	N/A	N/A	N/A	N/A	N/A	N/A	N/A	N/A	N/A	N/A	N/A	N/A		No	4 hours	Not reported		Yes
Spicher, 1991	Switzerland	Yes	Cross sectional	N/A	N/A	Yes	Healthy gender, age, height, and weight matched, schoolmates/friends of each patient with CF.	D: Aged >8 years	D: Oxygen dependent, had diabetes mellitus or heart failure, or were taking corticosteroids C: Not stated	REE		Open-circuit; model 47303 A; ventilated hood	N/A	BIA	D: 13 C: 13	D: 13.9 (1.6) C: 13.6 (1.6)	D: 6 C: 6	Not stated	Not stated	Not stated	D: 32.4 (3.7) kg C: 32.0 (3.9) kg	All PERT; 8/13 bronchodilator; 1/13 oral theophylline; 11/13 pulmonary colonization with Pseudomonas aeruginosa; 1/13 continuous antibiotic therapy	N/A	D: 6320 (368) C:5597 (318)	D: 178 (11) C:158 (11)	D: 210 (13) C:192 (12)	Sig. higher REE in kcal/day and kcal/kg/day in CF compared to controls	D: 122 (3) C: 108 (2)	Fleisch	Sig higher than control	No	N/A	N/A	N/A	N/A	N/A	N/A	N/A	N/A	N/A	N/A	N/A	N/A		Yes		Not reported		Not reported
Stallings, 1998	USA	Yes	Case series	N/A	N/A	No	N/A	Hospitalised with acute pulmonary exacerbation	Unusual or complicated exacerbations (respiratory failure), gastrostomy tube feeding or other complicating illnesses (e.g., insulin-dependent diabetes mellitus, Crohn’s disease).	REE		Open-circuit; SensorMedics 2900Z; ventilated hood	N/A	BIA	14	12.5 ± 3.3	6	-0.97 ± 0.85	-0.5 ± 1.1	Not stated	32.8 ± 11.8	All antibiotic therapy, nebulizer therapy & intensive chest physiotherapy (>4 times/day), oral prednisolone n=1, PERT & vitamin supplement regime maintained	T1: day 1 T2: day 2 Time 3: day 3 Time 4: day 4 Time 5: day 5 Time 6: day 8 Time 7: day 14 of admission Time 8: 21.2 ± 9.2 days after discharge	Time 1: 6458 ± 1304 Time 2: 6504 ± 1329 Time 3: 6604 ± 1538 Time 4: 6283 ± 1108 Time 5: 6354 ± 1321 Time 6: 6375 ± 1363 Time 7: 6404 ± 1363 Time 8: 6358 ± 1237	Time 1: 183 ± 33 Time 2: 183 ± 32 Time 3: 186 ± 36 Time 4: 179 ± 42 Time 5: 178 ± 33 Time 6: 178 ± 38 Time 7: 176 ± 36 Time 8: 177 ± 35	Time 1: 207 ± 35 Time 2: 206 ± 33 Time 3: 210 ± 41 Time 4: 203 ± 46 Time 5: 202 ± 38 Time 6: 201 ± 42 Time 7: 199 ± 41 Time 8: 205 ± 40	No change in REE (as kcal/day or kcal/FFM/day) throughout the hospitalization period	Time 1: 122 ± 11 Time 2: 123 ± 12 Time 3: 124 ± 15 Time 4: 119 ± 13 Time 5: 119 ± 13 Time 6: 119 ± 13 Time 7: 119 ± 13 Time 8: 119 ± 12	WHO	No control	No	N/A	N/A	N/A	N/A	N/A	N/A	N/A	N/A	N/A	N/A	N/A	N/A		Yes		Yes		No
Stallings, 2005	USA	Yes	Cross sectional		N/A	Yes	C1: Healthy female subjects of similar age and menarcheal status who had not reached menarche C2: Healthy female subjects of similar age and menarcheal status who had reached menarche	D1: Female, ages 8–29 years, with CF and pancreatic insufficiency who had not reached menarche D2: Female, ages 8–29 years, with CF and pancreatic insufficiency who had reached menarche	D1 & D2: Recent pulmonary exacerbation, acute illness, other known chronic disease C1 & C2: No medical illness known to affect growth or energy requirements	REE	No	Open circuit; SensorMedics 2900 Z, Yorba Linda, CA; hood	N/A	DXA	D1: 8 D2: 8 C1: 10 C2: 18	D1: 12.6 ± 1.7 D2: 16.7 ± 5.3 C1: 11.0 ± 1.5 C2: 16.5 ± 3.8	D1: 8 D2: 8 C1: 10 C2: 18	D1: -1.3 ± 1.1 D2: -0.3 ± 1.0 C1: -0.6 ± 1.2 C2: -0.1 ± 0.9	D1: -0.7 ± 0.9 D2: -0.2 ± 0.9 C1: -1.0 ± 0.9 C2: -0.1 ± 1.0	D1: -1.2 ± 1.3 D2: -0.6 ± 1.3 C1: -0.6 ± 1.3 C2: -0.1 ± 0.8	D1: 28.3 ± 4.4 D2: 34.8 ± 4.2 C1: 25.1 ± 5.0 C2: 37.2 ± 4.7	CF: 15 Caucasian, one African-American, controls: all Caucasian	N/A	D1: 5438 ± 895 D2:6044 ± 732 C1: 5029 ± 1032 C2: 5614 ± 598				WHO: D1: 110 ± 15 D2: 107 ± 9 C1: 101 ± 12 C2: 99 ± 9 Schofield: D1: 110 ± 14 D2: 109 ± 7 C1: 103 ± 12 C2: 99 ± 9	WHO & Schofield	No sig difference to control	No	N/A	N/A	N/A	N/A	N/A	N/A	N/A	N/A	N/A	N/A	N/A	N/A		Yes		Yes		Not reported
Stallings, 2018	US, Canada, Italy	Yes	Single arm intervention	Ivacaftor	D1: PI D2: PS	No	N/A	D1 & D2: Usual state of good health (no hospitalizations, emergency room, or acute illness visits), typical activity and food intake for 4 weeks prior, at least 1 CFTR gating muta- tion	D1 & D2: Forced expiratory volume at 1 second (FEV1) <40% predicted, illness affecting growth or nutritional status, pregnant or breastfeeding	REE & TEE		Open-circuit; Vmax ENCORE 29N (Yorba Linda, California); ventilated hood	Multi point	DXA	D1: 16 D2: 7	D1: 15.5 ± 10.0 D2: 21.4 ± 18.4 D (Total): 17.3 ± 13.0	D1:9 D2: 5	D1: -0.3 ± 1.0 D2: 0.1 ± 1.3	D1: 0.1 ± 1.0 D2: 0.0 ± 1.3	D1: -0.5 ± 1.2 D2: 0.2 ± 0.5	D1: 28.6 ± 11.1 D2: 34.7 ± 11.1	PERT pancreatic sufficiency 1/7 and pancreatic insufficiency 16/16, pancreatic sufficiency had significantly higher fecal elastase, weight and BMI at baseline compared to pancreatic insufficiency	N/A	D1: 5154 ± 1095 D2: 4753 ± 690				D1: 100 ±9 D2: 83 ± 3	Schofield (height and weight)	No control	No	N/A	kJ	D1: 9936 ± 2909 D2: 8908 ± 915			TEE:REE D1: 1.89 ± 0.34 D2: 2.03 ± 0.27		No control			No	N/A		Yes		Not reported		Not reported
Stark, 1996	USA	No	RCT	Behavioural intervention aimed at increasing calorie intake	N/A	No	N/A	Details of eligibility crtieria not stated D1: CF treatment group D2: CF wait list control		REE	No	Open circuit; mask	N/A	Skinfolds	D1: 5 D2: 4	D1: 7.3 ± 1.7 D2: 6.3 ± 2.7	Not stated	D1: -1.188 D2: -1.715	D1: -1.995 D2: -1.995			All nonfebrile, no recent acute lung infection	Baseline	D1: 4641 ± 769 D2: 4441 ± 1343				D1: 117.4 ± 7.57 D2: 113.33 ± 22.30	WHO (Joint FAO/WHO/UNU Expert Consultation. Energy and protein requirements . Technical Report No. 724. Geneva: World HealthOrganization, 1988.)	No control	No	N/A	N/A	N/A	N/A	N/A	N/A	N/A	N/A	N/A	N/A	N/A	N/A		Yes	12h	Not reported		Yes
Steinkamp, 1990	Germany	Yes	Cross sectional	N/A	N/A	Yes	C1: Age matched controls C2: Weight matched controls	D: Severely malnourished patients with CF prior to insertion of PEG		REE	No	Deltatrac Metabolic Monitor (Datex Instruments, Finland)	N/A	BIA	D: 8 C1: 6 C2: 5	D: 13.1 ± 3.7 C1: 14.2 ± 2.0 C2: 10.2 ± 1.6	D: 6 C1 & C2: Not stated				D: 22.2 ± 5.4 kg C1: 35.7 ± 2.9 kg C2: 27.9 ± 2.6 kg			D: 5977 ± 1258 C1: 6416 ± 961 C2: 5681 ± 518		D: 281 ± 27 C1: 181 ± 27 C2: 203 ± 10	No sig difference for REE/day, but sig higher than control for REE/kg/FFM	D: 135 C1: 111 C2: 114	Harris-Benedict	No sig difference to control	No	N/A	N/A	N/A	N/A	N/A	N/A	N/A	N/A	N/A	N/A	N/A	N/A	REE/kg FFM sig higher than controls but REE/day no sig difference to controls	Yes	overnight	Not reported		Not reported
Takken, 2010	Netherlands	Yes	Cross sectional	N/A	D1: Cystic fibrosis, D2: Juvenile dermatomyositis, D3: Juvenile idiopathic arthritis, D4: Hemophilia, D5: Congenital heart disease and D6: Neuromuscular disorders	No	N/A	Children and adolescents aged 8 to 18 years with a chronic disease.	Participants taking medications that interfered with heart rate response to exercise or if they were unable to ambulate and/or cooperate.	REE	No	Cortex Metamax; CORTEX Biophysik GmbH, Leipzig, Germany; mask.	N/A		D1: 9 D2: 9 D3: 10 D4: 10 D5: 8 D6: 17	D1: 13.3 ± 3.53 D2: 13.9 ± 1.96 D3: 11.7 ± 2.58 D4: 12.5 ± 3.31 D5: 14.4 ± 3.20 D6: 13.3 ± 3.41				D1: -0.55 ± 0.55 D2: 0.89 ± 0.97 D3: -0.43 ± 1.55 D4: 0.94 ± 0.98 D5: -0.02 ± 1.68 D6: -0.12 ± 1.25			Baseline				D1: 173.9 ± 44.8 D2: 113.6 ± 20.9 D3: 153.7 ± 43.8 D4: 129.3 ± 33.5 D5: 128.0 ± 29.9 D6: 137.2 ± 36.0 j/kg/min			No control	No	N/A	N/A	N/A	N/A	N/A	N/A	N/A	N/A	N/A	N/A	N/A	N/A		Not reported		Not reported		No
Thomson, 1995	Australia	Yes	Cross sectional	N/A	N/A	Yes	Healthy infants	D: Infants with CF		REE	No	Open circuit; Bronkhorst F-103D-HB; Anri Instruments, Melbourne, Australia; canopy	N/A		D: 36 C: 9	D: 0.43 + 0.27 C: 0.41 + 0.30	D: 19 C: 5					Neither the infants nor any of the breastfeeding mothers were taking medications, or had intercurrent infections or pyrexia			D: 258 ± 36 C: 210 ± 24					Sig higher than control	No	N/A	N/A	N/A	N/A	N/A	N/A	N/A	N/A	N/A	N/A	N/A	N/A	Converted from MJ to KJ	No	2-3 hrs afer feeding	Yes	Assumed - infants	Yes
Thomson, 1996	Australia	Yes	Cross sectional	N/A	N/A	Yes	Healthy subjects matched for age, sex, and length, normally nourished, no history of chest disease, recent infection, or any other illness and did not have a family history of CF in first- or second-degree relatives.	D1: < 2 years of age with CF homozygous for the △F508 mutation D2: < 2 years of age with CF heterozygous for the △F508 mutation.	D: History of clinically evident chest disease or abnormal chest x-ray findings	REE	No	Open circuit; canopy	N/A	Total body potassium & total body water	D1: 11 D2: 7 C: 13	D1: 0.6 ± 0.6 D2: 0.9 ± 0.7 C: 0.6 ± 0.5 years	D1: 5 D2: 3 C: 6	D1: -0.24 ± 0.31 D2: 0.11 ± 0.7 C: -0.05 ± 0.68	D1: 0.32 ± 0.62 D2: 0.40 ± 0.64 C: 0.43 ± 0.82			D1 & D2: All were free of any respiratory symptoms at the time of study. All AF508 homozygotes and 4 of 7 AF508 compound heterozygotes had pancreatic insufficiency.	Baseline		D1: 272 ± 53 D2: 221 ± 56 C: 208 ± 24					Sig higher than control	No	N/A	N/A	N/A	N/A	N/A	N/A	N/A	N/A	N/A	N/A	N/A	N/A	mean REE per unit per kilogram of body weight per day was significantly (>30%) higher in CF AF508 homozygotes than in healthy control subjects (p <0.001). Mean REE per unit per kilogram of body weight in CF AF508 compound heterozygotes did not differ from that of control subjects. REE data converted from MJ to KJ	No	4 hours	Yes	assumed as infants	Not reported
Tomezsko, 1994	USA	Yes	Cross sectional	N/A	N/A	Yes	Healthy children, prepubertal 5-10 years, weight 16-34kg	D: CF, prepubertal 5-10 years	D & C: Hospitalization 6 weeks before the study, acute pulmonary exacerbation or acute illness, medications known to affect growth	REE & TEE	No	Open-circuit; Gould 2900 or SensorMedic 2900 Z, SensorMedics, Yorba Linda, CA; ventilated hood	Two point	TBW	D: 25 C: 25	D: 7.7 ± 1.3 C: 7.6 ± 1.1	D: 13 C: 11				D: 20.7 ± 3.6 kg C: 20.5 ± 3.5 kg	Mild pulmonary disease FEV1 % predicted 89 ± 16%, CF clinical severity score was 89 ± 5 indicating excellent clinical status	Baseline	D: 4987 ± 502 C: 4782 ± 464	D: 477 ± 29 C: 451 ± 25	D: 242 ± 25 C: 234 ± 21		D: 114 ± 7 C: 108 ± 6	WHO (FAO/WHO/UNU Expert Consultation 1985 Energy and Protein Requirements. World Health Organization. Geneva. pp 71-112)	Sig higher than control	Yes	REE (kcal/day) = 856.6 + 23.7(wt-10) REE (kcal/day) = 881.9 + 28.5(FFMkg-10)	Baseline	D: 8410 ± 1818 C: 7557 ± 1233	D: 351 ± 71 C: 314 ± 42	D: 405 ± 79 C: 368 ± 50		D: 105 ± 22 C: 96 ± 12	No sig difference to control		D: 1.68 ± 0.31 C: 1.61 ± 0.21	Yes	TEE (kcal/day) = 1377.4 + 44.8(wt-10) TEE (kcal/day) = 1250.6 + 69.8 (FFM-10)		Yes	12-14h	Yes		Yes
Trabulsi, 2006	USA	Yes	Prospective Cohort	N/A	N/A	No	N/A	Diagnosis of CF based on clinical symptoms and duplicate quantitative pilocarpine iontophoresis sweat tests with sodium and chloride levels >60 mEq/L	FEV1 < 40% predicted, significant liver disease, insulin dependent diabetes, Burkholderia cepacia sputum colonisation	TEE	N/A	N/A	Multi point		59	7.3 ± 0.9	29	-0.53±1.19		-0.29±1.12			N/A	N/A	N/A	N/A	N/A	N/A	N/A	N/A	N/A	N/A	B: Baseline; Day 1, 7, 10, 14 T1: 24 month; Day 1, 7, 10, 14	B: 6692 (5948, 7110) T1: 8205 (6989, 9071)			Significant increase in TEE over time. no significant sex x time interactions		No control			No	N/A		N/A	N/A	N/A	N/A	N/A
Trabulsi, 2007	USA	Yes	Case Series	N/A	N/A	No	N/A	Diagnosis of CF based on clinical symptoms and duplicate quantitative pilocarpine iontophoresis sweat tests with sodium and chloride levels >60 mEq/L	FEV1 < 40% predicted, significant liver disease, insulin dependent diabetes, Burkholderia cepacia sputum colonisation	REE & TEE	No	Open circuit, Sensor medic 2900 Z; Sensor Medics, Yorba Linda CA. Ventilated Hood	Multi point	Skinfolds	53	7.3 ± 0.9		-0.53±1.2		-0.3±1.13			Baseline	4272 ± 568						No control	No	N/A	Day 1, 7, 10, 14	6646 ± 1007					No control		1.56±0.16	No	N/A		Not reported		Not reported		Yes
Vaisman, 1991	Canada	Yes	Prospective Cohort	N/A	N/A	Yes	Healthy, age matched	D: Undernourished, G-tube insertion C: healthy, normally nourished children, adolescents and young adults whose protein metabolism, energy expenditure and body composition have been studied		REE	No	Open-circuit	N/A	Skinfolds	D: 8 C: 20	D: 16.7 ± 3.3	D:3 C: 10						T1: Pre-treatment T2: Initial response T3: End of 1 year		T1: 154 ± 15 T2: 161 ± 13 T3: 167 ± 11	T1: 178 ± 13 T2: 194 ± 22 T3: 199 ± 11	Significant increase in REE at 1 year post nutrition rehabilitation	T1: 115.0±8.5 T2: 122.0±16.0 T3: 131.0±11.0	FAO/WHO	Not reported	No	N/A	N/A	N/A	N/A	N/A	N/A	N/A	N/A	N/A	N/A	N/A	N/A	REE reported to be mildly elevated in D group compared with C group however statistical significance not reported.	Not reported		Not reported		Not reported
Vinton, 1999	USA	Yes	Prospective Cohort	N/A	D1: Pseudomonas positive D2: Pseudomonas negative	Yes	Healthy controls	None excluded based on their medical condition if were maintained in an out-patient setting and out enough to successfully perform pulmonary function testing.		REE	No	Open-circuit, DeltaTrac Metabolic Monitor (SensoryMedics Corporation, Yorba Linda, CA)	N/A	DXA	D1: 10 D2: 8		D1: 4 D2: 4	D1: -0.7 ± 0.2 D2: -0.6 ± 0.1	D1: -0.9 ± 0.2 D2: -0.5 ± 0.3		D1: 18.42±1.42 D2: 25.96±2.19		Baseline	D1: 5467 ± 263 D2:5919 ± 130		Paper scanned poorly - unable to see	REE/day NS REE/FFM D1 sig higher	Paper scanned poorly - unable to see	FAO/WHO/UNU	No sig difference to control	No	N/A	N/A	N/A	N/A	N/A	N/A	N/A	N/A	N/A	N/A	N/A	N/A	Paper scanned poorly - unable to see some results	Yes	Overnight fast	Not reported		Not reported
Wootton, 1991	UK	Yes	Cross-sectional	N/A	N/A	Yes	Matched for lean body mass	D: Attending CF clinic with establishd programme of dietetic support which actively advocates liberal consumption of fat in the diet		REE	No		N/A		D: 25 C: 25	D: 13.5 ± 0.9 C: 9.8 ± 0.5					D: 29±2.3 C: 28±1.7		Baseline	D: 5444±328 C:4414±290	D:167 ± 5 C:138 ± 7	D:196 ± 6 C:161 ± 8		D:107 ± 3 C:87 ± 4	WHO	Sig higher than control	No	N/A	N/A	N/A	N/A	N/A	N/A	N/A	N/A	N/A	N/A	N/A	N/A		Not reported		Not reported		Not reported
Zemel, 1996	USA	Yes	Prospective Cohort	N/A	N/A	Yes	Control data: Hosoya N, Mitsuhashi F, Sugiyama M. Resting energy expenditure among Japanese. Clin Exp Pharmacol Physiol Suppl 2002; 29:S16–8.	Ages 5-10, pancreatic insufficiency, pre-pubertal, FEV1>60%, no acute pulmonary exacerbations or other illness, growth in height and wt above 3rd %ile, no other chornic disorders or prescribed medication known to affect growth or nutritional status.		REE	No	Gould 2900 or SensoryMedics 2900Z, SensoryMedics, Yorba Linda, CA	N/A	Deterium	D: 25 C: 26	D: 7.9 ± 1.3 C:7.6 ± 1.1	D: 13 C: 11				D: 20.9 ± 3.6 kg C: 20.6 ± 3.2 kg	[DELTA]F508/[DELTA]F508 genotype n = 14 [DELTA]F508/other n = 7 Other/other genotype n = 4	B: Baseline T1: Year 1 T2: Year 2 T3: Year 3	D B: 4987 ± 502 T1: 5355 ± 644 T2: 5543 ± 552 T3: 6358 ± 732 C B: 4782 ± 464 T1: 5179 ± 527 T2: 5518 ± 548 T3: 5777 ± 660			Wt Z-score sig decrease in boys with CF and control girls. %pred increased sig in both CF and control.	D B: 114 ± 7 T1: 116 ± 10 T2: 117 ± 6 T3: 119 ± 6 C B: 108 ± 6 T1: 110 ± 8 T2: 112±7 T3: 111 ± 5	WHO	No sig difference to control	No	N/A	N/A	N/A	N/A	N/A	N/A	N/A	N/A	N/A	N/A	N/A	N/A		Yes	12h	Yes	Restricted to bedrest	Not reported
[truncated: 12 more columns]

## Sheet: Dermatologic
Paper	STUDY DESIGN AND INFORMATION														POPULATION CHARACTERISTICS (Baseline)								REE RESULTS										TEE RESULTS											Comments	REE - PART A: Were the minimal conditions for the measurement of RMR under met?
	Country	Is EE the primary research aim/question	Study Design	Intervention (intervention studies only)	Disease Sub-type (D)	Control (Yes / No)		Inclusion Criteria	Exclusion criteria	REE or TEE	Was REE measured during sleep?	REE: Indirect calorimetry information: open or closed circuit; name of machine; use of mask/canopy/Douglas bag	DLW: two point or multi point	Body comp measure order of Preference: Deterium;DXA BIA;Skinfolds (For EEE expressed for body comp measure)	Sample size	Age (years): mean ± SD mean (SEM) median (25,75) [range]	Gender (n, F)	Wt z score/SDS mean ± SD mean (SEM) median (25,75) [range]	Ht z score/SDS mean ± SD mean (SEM) median (25,75) [range]	BMI z score/SDS mean ± SD mean (SEM) median (25,75) [range]	FFM (kg/%)- mean ± SD mean (SEM) median (25,75) [range] (Preference for kg over % if both reported) For Body comp Deterium DXA BIA Skinfolds	Population characteristics: relevant disease characteristics	Measurement timepoints	REE/day (kJ) mean ± SD mean (SEM) median (25,75) [range]	REE/kg/day (kJ) mean ± SD mean (SEM) median (25,75) [range]	REE/kg FFM/day (kJ) mean ± SD mean (SEM) median (25,75) [range]	Other measures (If REE reported in a different way / results recorded graphically, indicate here)	Percent predicted (%) mean ± SD mean (SEM) median (25,75) [range]	Equation for % predicted	Comparison to controls	Was there an equation generated to predict REE?	Equation	Measurement timepoints	TEE/day (kJ) mean ± SD mean (SEM) median (25,75) [range]	TEE/kg/day (kJ) mean ± SD mean (SEM) median (25,75) [range]	TEE/kg FFM/day (kJ) mean ± SD mean (SEM) median (25,75) [range]	Other measures	Percent predicted (%)	Comparison to controls	AEE = (TEE-RMR) (kJ) mean ± SD mean (SEM) median (25,75)	PAL= (TEE/RMR) mean ± SD mean (SEM) median (25,75)	Was there an equation generated to predict TEE?	Equation		1. Fasting period of a minimum 5 hours before measurement?	Comment	2. Abstinence of moderate physical activity for at least 2h or vigorous physical activity for at least 14h before measurement?	Comment	3. Were the environmental conditions thermal-neutral (room temp of 20-25C, 68-77F)?
							Control Type (C)
Lechner-Gruskay, 1988	USA	Yes	Cross sectional	N/A	Junctional or Recessive Dystrophic Epidermolysis Bullosa (EB)	No	N/A			REE	No	MMC Horizon System	N/A	Skinfolds	D: 7	D: [0.1-11]	D: 4						Baseline	D: 3181 - 4560						No control	No	N/A	N/A	N/A	N/A	N/A	N/A	N/A	N/A	N/A	N/A	N/A	N/A	REE was presented as a range, as only 3 of the 7 participants with EB had REE measured	Not reported		Not reported		Not reported
Mlcak, 2005	USA	No	RCT	Recombinant human growth hormone (rHGH)	Burns D1 & D2: severely burned children on discharge D1: control (saline) D2: rHGH	No	N/A	D1 & D2: age <18 years; burn >40% total body surface area; acute treatment at Shriners Hospital for Children (Texas), consent to return at 12 months after burn injury	D1 & D2: anoxic brain injury, severe psychological disorders, quadriplegia, severe behavior or cognitive disorders.	REE	No	Sensor-Medics 2900 metabolic cart (Yorba Linda, CA)	N/A	DXA	D1: 37 D2: 39	D1: 9 ± 5 D2: 8 ± 5	D1: 14 D2: 21				D1: 28.1 ± 14 kg D2: 24.5 ± 12 kg	% TBSA burn D1: 62 ± 17; D2: 58 ± 16 % 3rd degree burn: D1: 53 ± 25; D2: 46 ± 24 LOS (days): D1: 44 ± 25; D2: 40 ± 24	T1: Discharge T2: 12mo post burn	T1: D1: 6655 ± 2759 D2: 6659 ± 2939 T2: D1: 5589 ± 2111 D2: 5618 ± 2261				T1: D1: 135 ± 31 D2: 134 ± 32 T2: D1: 112 ± 23 D2: 107 ± 28	Harris-Benedict	No control	No	N/A	N/A	N/A	N/A	N/A	N/A	N/A	N/A	N/A	N/A	N/A	N/A		Not reported		Not reported		No
Moskowitz, 2004	USA	Yes	Cross sectional	N/A	Ichthyosis	No	N/A	Children 3mnths-16years with diagnosis of congenital ichthyosis and growth failure (defined as either (a) weight falling across centiles for >6 months; (b) weight or height below 5th centile; or (c) weight for height below the 5th centile).	Known noncongenital scaling disorders and growth failure (eg, severe atopic dermatitis), primary immunodeficiency or metabolic diseases with dermatitis, known underlying malabsorptive disorders.	REE	No	Delatrac, SensorMedics Corp, Anaheim, Calif; hood	N/A		10	[2.83-13.6]	3					Netherton syndrome (n=3) Ichthyosis en confettis (n=2) Trichothiodystrophy (n=1) CIE (n=1) Lamellar ichthyosis (n=1) Psoriasis (n=1) Harlequin ichthyosis (n=1)	Baseline	[1714 - 5894]			%difference from predicted (measured/estimated) (no %predicted) - -4.4 - 43.6% (range)		Schofield	No control	No	N/A	N/A	N/A	N/A	N/A	N/A	N/A	N/A	N/A	N/A	N/A	N/A		Yes	Overnight	Not reported		Yes
Mowafy, 2016	Egypt	Yes	Intervention	12 week exercise program	D1: 40% total body surface area (TBSA) burn patients receiving evaluation appointments & home-based physical rehab routines (no individualisation/supervision) D2: 40% TBSA patients receiving 12-week exercise program.	No	N/A	Children with 40% total body surface area burns or greater.		REE	No	Sensor-Medics Vmax 29 metabolic cart (Yorba Linda, CA)	N/A		D1: 15 D2: 15	[7-14 ]					D1: 14.8 ± 4.1 kg/m^2 D2: 14.7 ± 4.2 kg/m^2		Baseline		D1: 229 ± 87 D2: 230 ± 94					No control	No	N/A	N/A	N/A	N/A	N/A	N/A	N/A	N/A	N/A	N/A	N/A	N/A		Not reported		Not reported		Not reported
Prelack, 2017	USA	Yes	Cross-sectional	N/A	Burns rehabilitation	No	N/A	Children 2 years or older, admitted to paediatric burn verified acute hospital. Recently burned over at least 40% TBSA or sustained injury months prior and remaining wounds of at least 20% TBSA		REE & TEE	No	Vmax (Sensormedics, Yorba Linda, CA) with a canopy hood attachment	Multi point	DXA	10	10.4 ± 5.5	4				28.4 ± 14.4 kg (LBM)	All patients had deep second- to third-degree full-thickness wounds and required surgical excision and grafting for their care. All acheived 95% full wound closure. Early acute (>40% TBSA) n = 6 Delayed admission (>20% TBSA) n = 4	Baseline	4637 ± 1685	150 ± 31			92 ± 25		No control	No	N/A	At baseline: Day 1, 5, 7	8363 ± 2648	277 ± 67				No control	3066 ± 2877		No	N/A		Yes	Overnight	Not reported		Not reported
Przkora, 2006	USA	No	Prospective Cohort	N/A	Burns rehabilitation	Yes	Children without burns	D: <18 years age, TBSA burns >40% and availability for studies after hospital discharge		REE	No	Sensor-Medics Vmax 29 metabolic cart (Yorba Linda, CA)	N/A	DXA	D: 25 C: 20	D: 7.3 ± 5.6 C: 9.3 ± 2.8	D: 8 C: 8				D: 25 ± 13 kg C: 37 ± 12 kg (LBM)	TBSA %: 64 ± 15 Third degree burn %: 53 ± 24	D: T1: Discharge T2: 12 mo post burn T3: 24 mo post burn C: T3: 24 mo post burn				No sig difference to control at 24 months	D: T1: 127 ± 32 T2: 118 ± 24 T3: 95 ± 22		No sig difference to control	No	N/A	N/A	N/A	N/A	N/A	N/A	N/A	N/A	N/A	N/A	N/A	N/A	Actual REE measures not reported.	Not reported		Not reported		Yes
[truncated: 12 more columns]

## Sheet: Developmental Disabilities
Paper	STUDY DESIGN AND INFORMATION														POPULATION CHARACTERISTICS (Baseline)								REE RESULTS										TEE RESULTS											Comments	REE - PART A: Were the minimal conditions for the measurement of RMR under met?
	Country	Is EE the primary research aim/question	Study Design	Intervention (intervention studies only)	Disease Sub-type (D)	Control (Yes / No)		Inclusion Criteria	Exclusion criteria	REE or TEE	Was REE measured during sleep?	REE: Indirect calorimetry information: open or closed circuit; name of machine; use of mask/canopy/Douglas bag	DLW: two point or multi point	Body comp measure order of Preference: Deterium;DXA BIA;Skinfolds (For EEE expressed for body comp measure)	Sample size	Age (years): mean ± SD mean (SEM) median (25,75) [range]	Gender (n, F)	Wt z score/SDS mean ± SD mean (SEM) median (25,75) [range]	Ht z score/SDS mean ± SD mean (SEM) median (25,75) [range]	BMI z score/SDS mean ± SD mean (SEM) median (25,75) [range]	FFM (kg/%)- mean ± SD mean (SEM) median (25,75) [range] (Preference for kg over % if both reported) For Body comp Deterium DXA BIA Skinfolds	Population characteristics: relevant disease characteristics	Measurement timepoints	REE/day (kJ) mean ± SD mean (SEM) median (25,75) [range]	REE/kg/day (kJ) mean ± SD mean (SEM) median (25,75) [range]	REE/kg FFM/day (kJ) mean ± SD mean (SEM) median (25,75) [range]	Other measures (If REE reported in a different way / results recorded graphically, indicate here)	Percent predicted (%) mean ± SD mean (SEM) median (25,75) [range]	Equation for % predicted	Comparison to controls	Was there an equation generated to predict REE?	Equation	Measurement timepoints	TEE/day (kJ) mean ± SD mean (SEM) median (25,75) [range]	TEE/kg/day (kJ) mean ± SD mean (SEM) median (25,75) [range]	TEE/kg FFM/day (kJ) mean ± SD mean (SEM) median (25,75) [range]	Other measures	Percent predicted (%)	Comparison to controls	AEE = (TEE-RMR) (kJ) mean ± SD mean (SEM) median (25,75)	PAL= (TEE/RMR) mean ± SD mean (SEM) median (25,75)	Was there an equation generated to predict TEE?	Equation		1. Fasting period of a minimum 5 hours before measurement?	Comment	2. Abstinence of moderate physical activity for at least 2h or vigorous physical activity for at least 14h before measurement?	Comment	3. Were the environmental conditions thermal-neutral (room temp of 20-25C, 68-77F)?
							Control Type (C)
Alpaslan, 2017	Turkey	Yes	Cross sectional	N/A	Attention deficit hyperactivity disorder (ADHD)	Yes	Presented to hospital for various reasons; matched to the patients’ age and gender.	D: ADHD admitted to outpt clinic	Developmental delay, severe intellectual disability, pervasive developmental disordersschizophrenia or other psychotic disorders, or concomitant medical disorders.	REE	No	Indirect calorimeter (Quark b2 , Cosmed, Rome, Italy).	N/A	Skinfolds	D: 40 C: 40	D: 9.7 ± 1.4 C: 9.2 ± 1.5	D: 10 C: 10						Baseline	D: 4022 ± 1220 C: 4502 ± 1409						No sig difference to control	No	N/A	N/A	N/A	N/A	N/A	N/A	N/A	N/A	N/A	N/A	N/A	N/A		Not reported		Not reported		Yes
Mueller, 2010	Germany, Canada	Yes	Case-control	N/A	ADHD	Yes	Without ADHD			REE	No	Deltatrac, Datex, Helsinki, Finland; transparent acrylic hood.	N/A	Skinfolds	D: 12 C: 12	D: 8.9 ± 1.3 C: 10.7 ± 1.8	0			D: 0.16 ± 0.57 C: 0.38 ± 1.03			Baseline/T1 (pre-prandial) T2 (5±1 month average apart from T1, pre-prandial)	T1 (pre-prandial) - D: 4753 ± 589 C: 4732 ± 694 T2 (pre-prandial) - D: 4527 ± 339 C: 4857 ± 677	T1 (pre-prandial) - D: 158 ± 15 C: 125 ± 14 T2 (pre-prandial) - D: 148 ± 14 C: 124 ± 13	T1 (pre-prandial) D: 180 ± 15 C: 147 ± 12 T2 (pre-prandial) D: 169 ± 13 C: 145 ± 11				Sig higher than control	No	N/A	N/A	N/A	N/A	N/A	N/A	N/A	N/A	N/A	N/A	N/A	N/A		No	Stated 'at least 2 hours after last snack'	Yes	"Refrained from strenuous physical exercise" on the day of measurements	Yes
Ohwada, 2021	Japan	Yes	Cross-sectional	N/A	D1: Motor D2: Intellectual D3: Visual D4: Hearing disability	No	N/A	(1) children in kindergarten and lower and upper grades of elementary school (age range: 6–15 years), (2) DLW can be administered, and (3) meals can be recorded at home.	medication regimens, which included drugs that affect energy metabolism, such as steroids, thyroid hormone, and growth hormone.	TEE	N/A	N/A	Multi point		D (Total): 256 Males D1, 6-8y: 14 D1, 9-11y: 17 D1, 12-15y: 27 D2, 6-8y: 12 D2, 9-11y: 15 D2, 12-15y: 20 D3, 6-8y: 2 D3, 9-11y: 0 D3, 12-15y: 10 D4, 6-8y: 7 D4, 9-11y: 7 D4, 12-15y: 7 Females D1, 6-8y: 12 D1, 9-11y: 13 D1, 12-15y: 23 D2, 6-8y: 9 D2, 9-11y: 12 D2, 12-15y: 18 D3, 6-8y: 1 D3, 9-11y: 3 D3, 12-15y: 7 D4, 6-8y: 8 D4, 9-11y: 7 D4, 12-15y: 5	D (Total): 10.7 ± 2.7	118				KG Males D1, 6-8y: 14.5±2.7 D1, 9-11y: 18.3±3.5 D1, 12-15y:24.7±8.7 D2, 6-8y: 17.1±2.8 D2, 9-11y: 19.3±4.2 D2, 12-15y: 21.0±4.1 D3, 6-8y: 17.8±2.4 D3, 12-15y: 39.3±8.3 D4, 6-8y: 18.4±3.6 D4, 9-11y: 26.4±4.8 D4, 12-15y: 36.4±5.2 Females D1, 6-8y: 12.4 ± 1.7 D1, 9-11y: 19.1 ± 5.0 D1, 12-15y:21.8 ± 6.1 D2, 6-8y: 15.9 ± 2.1 D2, 9-11y: 26.1 ± 6.4 D2, 12-15y: 32.9 ± 6.0 D3, 6-8y: 16.8 ± – D3, 9-11y: 26…		N/A	N/A	N/A	N/A	N/A	N/A	N/A	N/A	N/A	N/A	Baseline	Males D1, 6-8y: 4533 ± 1172 D1, 9-11y: 5308 ± 1700 D1, 12-15y: 6413 ± 2256 D2, 6-8y: 6082 ± 1097 D2, 9-11y: 8255 ± 1917 D2, 12-15y: 9598 ± 2022 D3, 6-8y: 6832 ± 804 D3, 12-15y: 10289 ± 2608 D4, 6-8y: 6970 ± 1109 D4, 9-11y: 9092 ± 1578 D4, 12-15y: 10724 ± 1649 Females D1, 6-8y: 3876 ± 954 D1, 9-11y: 5291 ± 1649 D1, 12-15y:5333 ± 1708 D2, 6-8y: 5471 ± 1013 D2, 9-11y: 7459 ± 1808 D2, 12-15y: 8334 ± …		Males D1, 6-8y: 310.6 ± 54.8 D1, 9-11y: 286.3 ± 42.3 D1, 12-15y: 261.6 ± 36.0 D2, 6-8y: 357.9 ± 37.3 D2, 9-11y: 319.8 ± 41.9 D2, 12-15y: 272.9 ± 27.2 D3, 6-8y: 384.3 ± 6.7 D3, 12-15y: 260.8 ± 22.6 D4, 6-8y: 383.9 ± 44.0 D4, 9-11y: 344.9 ± 21.3 D4, 12-15y: 296 ± 37.3 Females D1, 6-8y: 310.2 ± 52.7 D1, 9-11y: 277.5 ± 48.6 D1, 12-15y:248.6 ± 54.4 D2, 6-8y: 343.3 ± 34.3 D2, 9-11y: 286.3 ± 29.7 D2, 12…	the trend was MD < ID < VD < HD in age 6–8 years. At age 12–15 years, TEE was lowest in MD and highest in HD, similarly to boys, but ID and VD were reversed. At 9–11 years, TEE was lowest in MD, similar to boys, but was highest in ID. TEE/FFM (kJ/FFMkg/d) was also lowest in MD and highest in HD in all age categories.	TEE was ~6% lower in MD, almost the same in ID and VD, and ~10% higher in HD, respectively (MD < children without disability ≈ID and VD < HD) for boys. For girls, TEE was ~12%, 5%, and 2% lower in ID, MD, and VD, respectively, and ~10% higher in HD (ID < MD < VD < children without disability <HD).	No control			No	N/A		N/A	N/A	N/A	N/A	N/A
Platte, 2011	Germany	Yes	Cross-sectional	N/A	D1: RS D2: Developmental disabilities D2A: Cerebral palsy n=5,	No	Control group had developmental disabilities, therefore not classed as control, re-classified as disease group.	D1: Confirmed diagnosis of RS D2: Developmental disabilities matched for age and genearl condition		REE	No	Open circuit (Deltratrec, Hoyer, Bremen, Germany)		BIA	D1: 15 D2: 13 D2A: 5	D1: 7 ± 2.56 D2: 7.46 ± 2.4					D1: 12.9 ± 4.8 D2: 18 ± 7.7	C: Cerebral palsy n=5, severe mental retardation of unknown origin n=2, structural chromosomal anomaly n=2, post-hypxoic encephalopathy n=1, cerebral hypomyelination n=1, post traumatic brain injury n-1, tuberous sclerosis n=1	Baseline				Adjusted for LBM, D1 expended 160kcal/d more than D2.			No control	Yes	RMR = 369+23*FFM+160	N/A	N/A	N/A	N/A	N/A	N/A	N/A	N/A	N/A	N/A	N/A		Yes		Not reported		Not reported
Ptomey, 2021	USA	Yes	Prospective Cohort	N/A	D (Total): Intellectual and developmental disabilities D1: Autism Spectrum Disorder D2: Down Syndrome	No	N/A	13–18 years of age with mild to moderate IDD (IQ 35–69), of sufficient cognitive ability to understand directions and able to communicate through spoken language determined by an interview, living at home with a parent or guardian, weight stable (±2 kg) for the past 3 months, no medication changes in the previous 3 months.		TEE	N/A	N/A	Multi point		D: 19 D1: 12 D2: 7	D :15.1 ± 1.7	D: 6						N/A	N/A	N/A	N/A	N/A	N/A	N/A	N/A	N/A	N/A	Baseline, Day 7, Day 14	D: 10387 ± 2445					No control			No	N/A		N/A	N/A	N/A	N/A	N/A
Rieken, 2010	Netherlands	Yes	Case Series	N/A	Severe neurological impairment and intellectual disability	No	N/A	Age between 2-19 years; moderate to severe ID with an estimated IQ below 55; and motor impairment, defined as hypertonic or hypotonic generalized CP, or motor developmental delay to such an extent that a child could at best crawl.	Children that had contracted an active infection or had an altered water balance at the time of the measurements.	TEE	N/A	N/A	Multi point		13	7.1 ± 4.0	6					The motor impairment had to be the equivalent of Gross Motor Functioning Classification System (GMFCS) level 4-5.	N/A	N/A	N/A	N/A	N/A	N/A	N/A	N/A	N/A	N/A	Baseline: Predose, days 1, 5, 8, 11, 15	3436 ± 1108					No control			No	N/A		N/A	N/A	N/A	N/A	N/A
Rieken, 2011	Netherlands	Yes	Cross-sectional	N/A	Severe neurological impairment and intellectual disability	No	N/A	2–19 y, proven or estimated IQ , <55 y, and a motor impairment, defined as hypertonic or hypotonic generalized CP, or a motor developmental delay to such an extent that the child could at best crawl.	An active infection or an altered water balance at the time of the study	TEE	N/A	N/A	Multi point	BIA, Skinfolds	D (M): 32 (male) D (F): 29 (female)	D (M): 10.5 ± 4.4 D (F): 9.6 ± 4.3	29					The motor impairment had to correspond with GMFCS levels 4 (n = 6) or 5 (n = 55). Epilepsy n = 41 Actigraphy n = 52	N/A	N/A	N/A	N/A	N/A	N/A	N/A	N/A	N/A	N/A	Baseline: Predose, days 1, 5, 8, 11, 15	D (M): 5296 ± 1860 D (F) 4301 ± 1555			TEE was significantly higher in boys than in girls, higher in children without gastrostomy than in children with gastrostomy, and higher in GMFCS level 4 than in GMFCS level 5.		No control			Yes	1.1 x BMR x 238.8 Additional corrections General correction: - 280 kcal High degree of movement: + 222 kcal GMFCS level 4: + 431 kcal		N/A	N/A	N/A	N/A	N/A
Wakoh, 1964	USA	Yes	Cross sectional	N/A	Mentally retarded	No	N/A		Any organic brain leison	REE	No	Open circuit, plexiglass hoood	N/A		21	[9.5-15]	0						Baseline				kJ production per hr: 151-212 (range)		Lewis, Duval and Iliff	No control	No	N/A	N/A	N/A	N/A	N/A	N/A	N/A	N/A	N/A	N/A	N/A	N/A		Not reported		Not reported		Not reported
Zenitani, 2021	Japan	Yes	Cross-sectional	N/A	D (Total):Severe motor and intellectual disabilities (SMID) D1: CP D2: Muscular Disease	No	N/A		Acute infectious disease	REE	No	AE300S (Minato Medical Science, Osaka, Japan) CCM Express (Medical Graphics Corporation, St. Paul, MN, USA)	N/A	Skinfolds	D : 40 D1: 20 D2: 8	Months D: 89 (57.3,132.8) D1: 76 (56.5,135) D2: 96.5 (34.5,126.3)	D: 17 D1: 9 D2: 3	D: -3.52 (-6.18,2.22) D1: -3.41 (-5.72,-1.15) D2: -4.92 (-6.07,-2.25)	D: -2.79 (-3.95, -1.120) D1: -2.85 (-3.14,-1.62) D2: -2.55 (-3.62,-0.11)	D: -2.50 (-4.48,-1.21) D1: -2.4 (-3.64,-1.29) D2:-3.23 (-5.31,-1.48)			Baseline	D: 2671 (2139, 3040) D1: 2401 (1776,3038) D2: 2525 (2139, 3248)	D: 152 (118, 222) D1: 146 (112,210) D2: 188 (127,315)					No control	No	N/A	N/A	N/A	N/A	N/A	N/A	N/A	N/A	N/A	N/A	N/A	N/A		Yes	8-10h	Not reported		Not reported
[truncated: 12 more columns]

## Sheet: Diabetes Mellitus
Paper	STUDY DESIGN AND INFORMATION														POPULATION CHARACTERISTICS (Baseline)								REE RESULTS										TEE RESULTS											Comments	REE - PART A: Were the minimal conditions for the measurement of RMR under met?
	Country	Is EE the primary research aim/question	Study Design	Intervention (intervention studies only)	Disease Sub-type (D)	Control (Yes / No)		Inclusion Criteria	Exclusion criteria	REE or TEE	Was REE measured during sleep?	REE: Indirect calorimetry information: open or closed circuit; name of machine; use of mask/canopy/Douglas bag	DLW: two point or multi point	Body comp measure order of Preference: Deterium;DXA BIA;Skinfolds (For EEE expressed for body comp measure)	Sample size	Age (years): mean ± SD mean (SEM) median (25,75) [range]	Gender (n, F)	Wt z score/SDS mean ± SD mean (SEM) median (25,75) [range]	Ht z score/SDS mean ± SD mean (SEM) median (25,75) [range]	BMI z score/SDS mean ± SD mean (SEM) median (25,75) [range]	FFM (kg/%)- mean ± SD mean (SEM) median (25,75) [range] (Preference for kg over % if both reported) For Body comp Deterium DXA BIA Skinfolds	Population characteristics: relevant disease characteristics	Measurement timepoints	REE/day (kJ) mean ± SD mean (SEM) median (25,75) [range]	REE/kg/day (kJ) mean ± SD mean (SEM) median (25,75) [range]	REE/kg FFM/day (kJ) mean ± SD mean (SEM) median (25,75) [range]	Other measures (If REE reported in a different way / results recorded graphically, indicate here)	Percent predicted (%) mean ± SD mean (SEM) median (25,75) [range]	Equation for % predicted	Comparison to controls	Was there an equation generated to predict REE?	Equation	Measurement timepoints	TEE/day (kJ) mean ± SD mean (SEM) median (25,75) [range]	TEE/kg/day (kJ) mean ± SD mean (SEM) median (25,75) [range]	TEE/kg FFM/day (kJ) mean ± SD mean (SEM) median (25,75) [range]	Other measures	Percent predicted (%)	Comparison to controls	AEE = (TEE-RMR) (kJ) mean ± SD mean (SEM) median (25,75)	PAL= (TEE/RMR) mean ± SD mean (SEM) median (25,75)	Was there an equation generated to predict TEE?	Equation		1. Fasting period of a minimum 5 hours before measurement?	Comment	2. Abstinence of moderate physical activity for at least 2h or vigorous physical activity for at least 14h before measurement?	Comment	3. Were the environmental conditions thermal-neutral (room temp of 20-25C, 68-77F)?
							Control Type (C)
Ansell, 2020	USA	Yes	Case Control	N/A	Type 1	Yes	No DM diagnosis	with T1D, 15-21 years old, normal weight range (BMI 5-85th %ile)	HbA1c >10.1%, endocrine, metabolic, cardiovascular or medical conditions other than T1D, used tobacco or taking medications other than insulin	REE	No	TrueOne 2400, ParvoMedics, Sandy, UT	N/A	DXA	D: 15 C: 28	D:17.7 ± 1.7 C: 17.6 ± 1.7	D: 6 C: 14				D: 46.2±8.7kg C: 43.7±8.9kg		Baseline				D: 5.07 ± 0.86kj/min C: 4.43 ± 0.64kj/min			Sig higher than control	No	N/A	N/A	N/A	N/A	N/A	N/A	N/A	N/A	N/A	N/A	N/A	N/A		Yes	10 hour fast	Yes	No vigorous phyiscal activity the day prior	Not reported
Fel, 2021	France	No	Case-control	N/A	Type 1	Yes	Healthy, matched for age and sex.	children diagnosed with T1DM for more than 1 year and with no evidence of T1DM related tissue complications	physician-diagnosed infection, thyroid disorders, were unable to perform the prescribed exercise, and/or had a contraindication to physical exercise (cardiorespiratory pathologies incompatible with submaximal exercise and orthopedic or neurologic dysfunctions that ruled out pedaling)	REE	No		N/A		D: 12 C: 12	D: 9.3 ± 1.4 C: 9.3 ± 1.5	D: 7 C: 7			D: 41.1 ± 23.4 C: 50.8 ± 27.1			Baseline	D: 5400 ± 1404 C: 5640 ± 1237						No sig difference to control	No	N/A	N/A	N/A	N/A	N/A	N/A	N/A	N/A	N/A	N/A	N/A	N/A		Yes		Yes	24h	Yes
Molnar, 1988	Hungary	Yes	Intervention	Continuous subcutaneous insulin infusion (CSII)	D1: CSII immediately after Admx D2: Conventionally treated C-peptide negative diabetic children started CSII following hospitalisation for gross glucosuria	Yes	Non diabetic			REE	No		N/A		D1: 6 D2: 6 C: 9	D1:10 ± 1.2 D2:14 ± 1.4 C:11.9 ± 0.7	D1: 3 D2:2 C:5						Pre-meal Post-meal				REE of D1/D2 not sig dif to C in fasting state. Post meal increase of REE was sig in all groups		Molnar D, Jeges S, Erhardt E, Schutz Y. Measured and predicted resting metabolic rate in obese and nonobese adolescents. J Pediatr 1995; 127: 571–577. Hofsteenge GH, Chinapaw MJ, Delemarre-van de Waal HA, Weijs PJ. Validation of predictive equations for resting energy expenditure in obese adolescents. Am J Clin Nutr 2010; 91: 1244–1254.	No sig difference to control	No	N/A	N/A	N/A	N/A	N/A	N/A	N/A	N/A	N/A	N/A	N/A	N/A		Yes	Overnight (10h)	Not reported		Not reported
Muller, 1989	Germany	Yes	Cross sectional	N/A	Type 1 Diabetes D1: <10 HbA1c D2: ≥10 HbA1c	Yes	Healthy children	Free of clinically important signs of late complications of DM	Excretion of C-peptide in urine Autonomic neuropathy	REE	No	Open circuitm ventilated hood, Datex Instruments Finland	N/A	BIA	D1: 8 D2: 6 C: 5	D1: 13 ± 2 D2: 16 ± 1 C: 13 ± 1	D1: 3 D2: 3				D1: 37.6.± 6.7kg D2: 47.1 ± 10.2 kg C: 35.2 ±3.6 kg	Microalbuminuria: 3	Baseline							No sig difference to control	No	N/A	N/A	N/A	N/A	N/A	N/A	N/A	N/A	N/A	N/A	N/A	N/A	Measured as kJ/min	Yes	10-14h	Not reported		Yes
Pincu 2022	USA	Yes	Intervention	High fat meal	Type 1 diabetes	Yes	Adolescents without T1D	Participants were 15 to 20 years old and within the normal weight range		REE	No	flow-through canopy (TrueOne 2400, ParvoMedics, Sandy, UT).	N/A	DXA	D: 14 C: 21	D: 17.8 ± 1.7 C: 17.9 ± 1.8	D: 6 C: 12				D: 45.6 ± 8.7kg C: 44.1 ± 9.1kg		Baseline 30 minutes 60 minutes 100 minutes 145 minutes post meal				EE increased at 35min post meal and remained elevated				No	N/A	N/A	N/A	N/A	N/A	N/A	N/A	N/A	N/A	N/A	N/A	N/A		Yes	10 hour fast	Yes	24 hours	Not reported
Takata, 1997	Japan	Yes	Cross sectional	N/A		No	N/A	Insulin-dependant diabetes mellitus		REE	No	Open circuit; Carlie Scale, Chest MI, Tokyo; ventilated hood	N/A		18	11.9 ± 2.7							Baseline					133 ± 25	Japanese recommended dietary allowances Recommended dietary allowances fr the Japanese. Fifth revision, Supervised by Health Promotion and Nutrition Division, Health Service Burear, Minitsry of Health and Welfare of Japan. Translation supervised by Hosoya N, Kobayashi S, Suzue R, Otani Y, Kawano M. Daiichi Syuppan Co Ltd Tokyo 1996.	No control	No	N/A	N/A	N/A	N/A	N/A	N/A	N/A	N/A	N/A	N/A	N/A	N/A	Raw data for mREE not reported.	Yes		Not reported		Not reported
[truncated: 12 more columns]

## Sheet: Eating Disorder
Paper	STUDY DESIGN AND INFORMATION														POPULATION CHARACTERISTICS (Baseline)								REE RESULTS										TEE RESULTS											Comments	REE - PART A: Were the minimal conditions for the measurement of RMR under met?
	Country	Is EE the primary research aim/question	Study Design	Intervention (intervention studies only)	Disease Sub-type (D)	Control (Yes / No)		Inclusion Criteria	Exclusion criteria	REE or TEE	Was REE measured during sleep?	REE: Indirect calorimetry information: open or closed circuit; name of machine; use of mask/canopy/Douglas bag	DLW: two point or multi point	Body comp measure order of Preference: Deterium;DXA BIA;Skinfolds (For EEE expressed for body comp measure)	Sample size	Age (years): mean ± SD mean (SEM) median (25,75) [range]	Gender (n, F)	Wt z score/SDS mean ± SD mean (SEM) median (25,75) [range]	Ht z score/SDS mean ± SD mean (SEM) median (25,75) [range]	BMI z score/SDS mean ± SD mean (SEM) median (25,75) [range]	FFM (kg/%)- mean ± SD mean (SEM) median (25,75) [range] (Preference for kg over % if both reported) For Body comp Deterium DXA BIA Skinfolds	Population characteristics: relevant disease characteristics	Measurement timepoints	REE/day (kJ) mean ± SD mean (SEM) median (25,75) [range]	REE/kg/day (kJ) mean ± SD mean (SEM) median (25,75) [range]	REE/kg FFM/day (kJ) mean ± SD mean (SEM) median (25,75) [range]	Other measures (If REE reported in a different way / results recorded graphically, indicate here)	Percent predicted (%) mean ± SD mean (SEM) median (25,75) [range]	Equation for % predicted	Comparison to controls	Was there an equation generated to predict REE?	Equation	Measurement timepoints	TEE/day (kJ) mean ± SD mean (SEM) median (25,75) [range]	TEE/kg/day (kJ) mean ± SD mean (SEM) median (25,75) [range]	TEE/kg FFM/day (kJ) mean ± SD mean (SEM) median (25,75) [range]	Other measures	Percent predicted (%)	Comparison to controls	AEE = (TEE-RMR) (kJ) mean ± SD mean (SEM) median (25,75)	PAL= (TEE/RMR) mean ± SD mean (SEM) median (25,75)	Was there an equation generated to predict TEE?	Equation		1. Fasting period of a minimum 5 hours before measurement?	Comment	2. Abstinence of moderate physical activity for at least 2h or vigorous physical activity for at least 14h before measurement?	Comment	3. Were the environmental conditions thermal-neutral (room temp of 20-25C, 68-77F)?
							Control Type (C)
Aschettino-Manevitz, 2012	USA	Yes	Retrospective chart review		D1: Anorexia nervosa (AN) D2: Bulimia nervosa (BN) and eating disorder not otherwise specified (EDNOS)	No	N/A	D: Charts of inpatients and outpatients in an eating disorders program diagnosis of AN, BN or EDNOS who had IC studies.	Conditions which may alter metabolic rate such as: pregnancy, malignancy, thyroid disease, or other chronic illnesses (i.e. inflammatory bowel disease, diabetes mellitus, and renal disease).	REE	No	open-circuit, mixed chamber collection, computerized IC system (Datex DeltraTrac II, Sensor Medics, Anaheim, California)	N/A		D1: 38 D2: 32	D1: 16.1 ± 2.2 D2: 16.4 ± 2.2				D1: 7.9 ± 14.4 D2: 30.5± 29.3 BMI percentile			Baseline	D1: 3987 ± 681 D2: 4347 ± 853				D: 73.6 ± 9.8 D2: 74.9 ± 12.0	Harris-Benedict	No control	No	N/A	N/A	N/A	N/A	N/A	N/A	N/A	N/A	N/A	N/A	N/A	N/A		Yes		Yes		Not reported
Azcue, 1997	Canada	Yes	Cross sectional		D1: Crohn's Disease (CD) D2: AN	Yes	Healthy, age matched	CD; malnourished adolescent females with anorexia nervosa		REE	No	Open circuit indirect calorimetry (2900 Energy Measurement Module, SensorMedics, Anaheim, California, USA)	N/A	Skinfolds	D1: 24 D2:19 C: 22	D1: 13.1 ± 2.2 D2: 15.6 ± 1.4 C: 13.7 ± 4.2	D1: 6 D2:19 C: 7				D1: 30.4 ± 8.6 kg D2: 33.3± 3.7 kg C:28.4± 8.3 kg	D1: Moderately active disease with a Crohn’s disease activity index (CDAI) of >150. All patients had ileocolonic disease. D2: AN pts had body weight <85% of predicted weight for height.	Baseline	D1: 5225 ± 1329 D2: 4268 ± 489 C: 6149 ± 1325		D1: 168 ± 25 D2: 118 ± 22 C: 163 ± 26		D1: 97.5 ± 14 D2: 77.8 ± 11.8 C: 104.9 ± 13.3	WHO (N.B- to add to next column, however AN pts lower REE compared with controls.	D1: No sig difference to control D2: Sig lower than D1 & C	No	N/A	N/A	N/A	N/A	N/A	N/A	N/A	N/A	N/A	N/A	N/A	N/A		Yes		Not reported		Not reported
Kochavi, 2020	Israel	Yes	Prospective Cohort		D1: AN D2: BN	No	N/A	Female gender and age between 13 and 18 years.	lifetime or current schizophrenia spectrum disorder, bipolar disorder, organic brain disorder, mental retardation, and lifetime or current medical illness potentially affecting appetite or weight (e.g., diabetes mellitus, Crohn's disease, or thyroid disorders).	REE	No	Deltatrac metabolic monitor	N/A		D1: 35 D2: 25	D1: 15.41±1.9 D2: 16.47±1.3	D1: 35 D2: 25						T1: Baseline T2: At discharge	D1 T1: 4065 ± 456 T2: 5248 ± 677 D2 T1: 4610 ± 681 T2: 5048 ± 571			Expected REE was significantly greater than measured REE between these two time points.		Harris-Benedict	No control	No	N/A	N/A	N/A	N/A	N/A	N/A	N/A	N/A	N/A	N/A	N/A	N/A		Yes	10-11h	Not reported		Yes
Misra, 2006a	USA	No	Cross sectional		AN	Yes	Age and maturity matched healthy controls	D: Diagnosed by DSM-IV criteria		REE	No	Vmax 29N; SensorMedics, Loma Linda, CA	N/A	DXA	D: 23 C: 21	D: 16.2 ± 1.6 C: 15.4 ± 1.8	D: 23 C: 21					Duration of illness 7.9 ± 10.4 months	Baseline	D: 4076 ± 1012 C:5530 ± 1129						Sig lower than control	No	N/A	N/A	N/A	N/A	N/A	N/A	N/A	N/A	N/A	N/A	N/A	N/A		Not reported		Not reported		Yes
Misra, 2006b	USA	No	Cross sectional		AN	Yes	Age and maturity matched healthy controls	D: DIagnosed by DSM-IV criteria, community dwelling		REE	No	Vmax 29N; SensorMedics, Loma Linda, CA	N/A	DXA	D: 39 C: 39	D: 15.9 (0.3) C: 15.0 (0.3)	D: 39 C: 39				D: 35.3 (0.6)kg C: 38.1 (0.9)kg	Duration of illness 11.3 (1.9) months.	Baseline	D: 4615 (201) C:6220 (205)						Sig lower than control	No	N/A	N/A	N/A	N/A	N/A	N/A	N/A	N/A	N/A	N/A	N/A	N/A		Not reported	Reported for bloods but unclear if for REE	Not reported		Yes
Satoh, 2003	Japan	Yes	Cross sectional		AN	Yes	Healthy, adolescent girls	AN based on DSM-4.		REE	No	Metavine, Vine Co. Ltd. Tokyo Japan	N/A		D: 10 C: 10	14 ± 1.1	D: 10 C: 10					Both groups had 3 premenstrual subjects.	T1: Before feeding T2: 8 weeks after refeeding	D: T1: 3469 ± 1221 T2: 5141 ± 1170 C: 5580 ± 1195			REE before refeeding therapy sig. lower than post therapy + Control No sig between post therapy and Control.		Fleisch A. Le metabolisme basal standard et sa determination au moyen du "Metabocalculator." Helv Med Acta 1951 ;18:23- 45.	Sig lower than control	No	N/A	N/A	N/A	N/A	N/A	N/A	N/A	N/A	N/A	N/A	N/A	N/A		Yes	Overnight	Not reported		Not reported
Scalfi, 2001	Italy	Yes	Cross sectional		AN	No	N/A	Met the established criteria for the diagnosis of anorexia nervosa (DSM IV criteria) and had been amenorrheic for at least 6 months.	Heavy smokers, taking oral contraceptives or other drugs affecting energy expenditure.	REE	No	Canopy system: MMC Horizon, Sensor Medics, Anaheim, USA	N/A		34	15.6 ± 1.3	34						Baseline	3598 ± 799				103 ± 17	Schebendach	No control	Yes	BMR = 313.4 + 100.8 x weight (kJ/day)	N/A	N/A	N/A	N/A	N/A	N/A	N/A	N/A	N/A	N/A	N/A	Only included data from adolescent group (13-17y).	Yes	12-14 hour fast	Not reported		Yes
Schebendach, 1995	USA	Yes	Cross sectional		D1: AN D2: BN	No	N/A	Met the American Psychiatric Association (1987) DSM-111-R criteria for their illness.		REE	No	MGM-2 (Utah Medical) (n=24) Datex Delta-Trac (Sensor Medics, Anaheim, CA) (n=8) open circuit, mixed chamber collection systems	N/A		D1: 21 D2: 11	D1: 17.1 ± 4 D2: 18.8 ± 2.4	D1: 21 D2: 11						Baseline	D1: 3265 ± 1099 D2: 5029 ± 1116					Harris-Benedict	No control	Yes	D1: REE (Kcal/day) = 1.84 x (Harris-Benedict predicted REE) - 1,435	N/A	N/A	N/A	N/A	N/A	N/A	N/A	N/A	N/A	N/A	N/A		Yes	12-14 hour fast	Not reported		Not reported
Sterling, 2009	USA	Yes	Retrospective		D1: Amenorrheic D2: Regular menses	No	N/A	Postmenarchal normal weight (90–130% of expected body weight) adolescent females aged 14-19 years with a history of eating disorders, height between 152.0 and 178.0 cm	Pregnancy, hormone therapy, an underlying chronic medical condition and/or any organic causes of amenorrhea or primary amenorrhea, defined as the absence of menses by 15 years of age in the presence of normal development	REE	No	Open circuit; Datex Delta-Trac II, Sensor Medics, Anaheim, California; plexiglass hood	N/A		D1: 60 D2: 121	D1: 16.2 ± 1.2 D2: 16.5 ± 1.3	D1: 60 D2: 121			D1: -0.07 ± 0.50 D2: 0.18 ± 0.64			Baseline	D1: 4611 ± 673 D2: 5087 ± 665				D1: 79.2 ± 10 D2: 85.2 ± 9.7	Harris-Benedict	No control	No	N/A	N/A	N/A	N/A	N/A	N/A	N/A	N/A	N/A	N/A	N/A	N/A	Sig differences between two groups for measured REE and %pred.	Yes	12 hr	Yes		Yes
Vaisman, 1992	Canada	Yes	Cross-sectional		AN	Yes	Healthy, age matched	Females with AN.		REE	No	Open-circuit	N/A	Skinfolds	D: 7 C: 9	D:14.7±1.2 C: 17.3±3.2	D: 7 C: 9				D: 32.8 ± 5.8 kg C: 38.3 ± 4.1 kg		Baseline	D: 3908±531 C: 6138±1046	D:102±20 C: 113±13	D:122±21 C: 159±16	REE reduced in AN patients.	D:74±9.0 C:107±12	FAO/WHO/UNU	Sig lower than control	No	N/A	N/A	N/A	N/A	N/A	N/A	N/A	N/A	N/A	N/A	N/A	N/A	CF data also available however mean age of CF groups above 19 so not included.	Yes	12-14h overnight fast	Not reported		Not reported
[truncated: 12 more columns]

[truncated: 16 more sheets: Endocrine (Other), Gastrointestinal (Other), Genetic Disorder, Human Immunodeficiency Virus, Inflammatory Bowel Disease, Liver, Neurological (Other), Metabolic Disorder, Neuromuscular Disease, Prader-Willi Syndrome, Renal Disease, Respiratory (Other), Rheumatic Disease, Sickle Cell Anaemia, Other, JBI Tool]
